# Supplementary material for: NAP1L5 in acute myeloid leukemia: a prognostic biomarker and potential therapeutic target
Source: Front Oncol. 2025 Jul 25;15:1617564. doi: 10.3389/fonc.2025.1617564 (PMC12331495; doi:10.3389/fonc.2025.1617564)
Supplement: Supplementary file 1 [file Table1.xlsx]

## Sheet: Table S1
Table S1. AML data set information list.
	TCGA-LAML	GSE24395	GSE114868
Platform	/	GPL6106	GPL17586
Species	Homo sapiens	Homo sapiens	Homo sapiens
Tissue	Hematopoietic and reticuloendothelial systems	stem cells	bone marrow
Samples in AML group	150	12	194
Samples in Normal group	0	5	20
Reference	/	TIM-3 is a promising target to selectively kill acute myeloid leukemia stem cells	Long non-coding RNA HOXB-AS3 promotes myeloid cell proliferation and its higher expression is an adverse prognostic marker in patients with acute myeloid leukemia and myelodysplastic syndrome
TCGA：The cancer genome atlas.
GEO：Gene Expression Omnibus.
AML：Acute myeloid leukemia.

## Sheet: Table S2
Table S2. qPCR target gene primer
Gene name	Sequence (5’-3’)
β-actin	F: ACGTGGACATCCGCAAAG
	R: TGGAAGGTGGACAGCGAGGC
NAP1L5	F: ATGGCCGACTCGGAAAACC
	R: TAGGCAGGCTCTCGATAAAGT

## Sheet: Table S3
Table S3. Identification of CDEGs
Only GSE24395	Only GSE114868	GSE24395 AND GSE114868
JAM2	IL21R	TMEM98
LOC650200	TRAF1	PBX1
FLJ10178	CLEC17A	PLOD2
PRKG2	LTB	OSBPL5
KIAA0157	SIRPG	NFIB
NUDT11	ADAM19	GSTO2
MPDZ	CAPRIN1	NGLY1
HLF	CCR7	NOL11
RAI14	ADM	TDG
TRPC1	BLK	PHKA1
GPC5	SSSCA1-AS1	POLR2B
SH3GL3	CD177	ZCCHC6
KIAA1913	DNAJB2	UBE2Q2
ECRG4	MOSPD3	HOOK1
TCEAL2	FAM20A	PROS1
ABI3BP	SEMA4B	FAM46A
COL5A1	HLA-DOB	SMEK2
RAB6IP1	PLEKHG1	ACOX2
DOCK11	ID3	FAM107B
BCMO1	DEDD2	NAP1L3
ARHGEF18	FLT3LG	CDS1
BAZ1A	VPREB3	CNN3
OXT	CR2	PRKCD
EMCN	TNFSF14	PGM5
LRRC8C	TRABD2A	ASCC2
UCHL1	TRAV2	SF3B1
ATPBD1B	SGSH	XPNPEP1
RNF150	PCED1B	CYP2R1
CADPS2	CD177P1	HAVCR2
CDC42EP5	CTC-205M6.1	ANKMY1
NDRG1	AC009303.2	RIOK3
C16orf45	RPL7	RRN3
NGFRAP1L1	HSPA6	ZNF622
TUBB4	CD5	RBL2
C1orf24	RBP7	MTA2
RP1-32F7.2	EIF3E	AP4E1
C3orf19	GPR155	RBM34
C3orf29	PCED1B-AS1	SLC22A17
TETRAN	GPR84	ATP6V1B2
MFSD1	OLFM4	NR2C1
LOC402560	NUAK2	DNM3
CCAR1	C1QBP	PPP2R2B
C6orf153	LILRA4	IFNGR1
DYNC1I1	N4BP1	ZNF7
FLJ21986	XPO1	C18orf8
TBK1	TCF7	SACM1L
EDARADD	ATP6V0C	TMEM130
BTBD12	MYB	MTMR9
ZNF689	SHISA5	WDR20
C1orf115	ADORA2A	TOP3B
MYH10	IL4R	MTG1
LRCH2	NFKBIB	MFAP2
ALOX12B	PLXDC1	ST6GAL2
CNDP2	NPM1	ASCC1
CDC40	SH3BGRL3	EXOSC10
LOC91137	TRAV4	LMTK3
RGS11	TRBV6-4	SAR1A
PARP4	FAM129C	RUNDC1
SLC8A3	IER5	VCL
RCD-8	ZFP36L1	BTBD7
SEC22L2	TSPAN18	FBXL6
C17orf32	MAL	BRSK2
ETNK2	ASGR2	EXT1
C14orf108	LOC100506499	CARS
IL17D	SCML4	NPC1
ZNF137	RP4-575N6.4	CNNM1
C9orf24	GADD45G	DOCK8
ESR2	TSPAN14	RTN1
DDEFL1	ESYT2	MAP3K1
SEC61A2	IL23A	EPHX2
CHMP4C	LINC00402	CASP3
TM9SF2	TRAJ1	NFX1
PAMCI	BZW2	GCA
GPR126	TRAV8-1	PRSS16
SELM	45170	LRRN1
C18orf25	NCR3	CARD6
AASS	RASGRF2	ADIPOR2
PPARBP	AC091633.3	RBM11
C3AR1	FCRL3	DIRC2
TEPP	FAIM3	NNAT
CRKL	DDX1	MTF2
FLJ14001	OSBPL10	KLHL20
FLJ20558	SLC9A8	POLR3A
MMS19L	LCK	ZC3HC1
PCYT1B	RPL35	TRAM1
SLC16A11	TRAV12-1	BET1L
DHRS10	ATP6V0CP3	SPRED1
TMEM46	RP11-295G20.2	USP3
FLJ11712	AC021016.6	IL15
MAP3K7	CDK6	CFD
CAPZA1	CD28	SLC36A1
PDSS1	GOLIM4	SLC41A1
SH3GLB1	LOC100996339	RFWD2
UBE1L2	MIR554	STEAP2
TSPAN6	ST13	FUK
KIAA1018	SLAMF7	WDR4
MOCOS	RPLP0	CTBS
MGC13057	KIAA0226L	NSMAF
ARHGEF2	ESD	PRDM4
CHRM3	FASTKD1	FHL2
C10orf28	OGDH	CHUK
HKR3	GLT1D1	DHX16
GSTA4	TRAPPC1	ZNF419
LOC645888	EIF3M	C5orf15
STOX2	CLEC1A	MRPS10
ACAD8	CYB561A3	SLC1A6
FGF9	RP11-1149M10.2	HHEX
SNAP25	SLC51A	C1orf174
C6orf113	TNFRSF13C	CDYL
FUT4	SLC26A11	GNPTG
TMSL8	NFKBIE	STX7
GYPE	FPR2	TYRO3
ZSWIM1	RP3-400N23.6	WASF3
PCDH17	STEAP4	FYB
C1orf176	ABCE1	ZNF350
UBXD8	SNTB2	NT5C2
E4F1	SLC37A3	PISD
LOC221955	LRPPRC	LUC7L
NS4ATP2	UBASH3A	HMGCR
CDS2	OR1F2P	TPCN2
SCAP1	ZNF765	GATA3
LOC645362	C5orf42	HCK
PLSCR4	RP11-136K14.1	MPPE1
TNK1	CYB5R2	PDZK1IP1
ZDHHC15	LINC00656	C1orf51
Septin 7	XCL2	ITGB2
KIAA1468	CD79A	BTN2A1
SYTL4	WWP2	C8orf76
KIAA1542	SPOCK2	JARID2
MGC33302	USE1	TFRC
SLC7A8	CLNS1A	PUS1
LOC284988	PAIP1	RPP14
ZNF403	ALPL	CSTF2
KIAA0174	PPP4R1L	VPS11
DCAMKL2	PRAF2	PCM1
LOC653186	DTWD1	OPTN
CLDND1	MED29	TMEM117
FLJ22624	GTPBP1	PIK3AP1
FBXO42	FAM214B	GPT2
KIAA0831	ITK	ATG7
TMEM9B	DNAJB1	ATG9B
ADAM32	APOBR	OSBP
NLGN1	PXN	PYGL
CFH	CXCR1	ACTR3
PTMA	NFKBID	MSTO1
GMFB	KIR2DL1	SNX4
LPXN	DRG1	TRIT1
FREM1	IPO5	DPH2
ATF6	SLC43A2	TRRAP
EPB41L1	BRI3	NNT
THY1	ST13P4	ACBD3
CRHBP	INPP5K	TMEM41B
VIP	FFAR2	KYNU
SIN3A	UPP1	FRYL
ZNF205	SEH1L	CEBPA
STAC	RCN1P2	LDOC1
C9orf125	KIR2DL2	PTGS1
LY86	CDK4	YARS
LOC387856	TRBV2	PAN3
C16orf57	PDS5A	PANK2
DIP	TNIP1	SNX14
C3orf59	FCHO1	SNX11
TGFB1I1	DNAJA4	MYO1D
FKSG44	DDX50	TSG101
C20orf98	AXIN2	DPEP2
REV1L	TARBP1	GOSR1
NIPA2	EIF1AD	ANGEL2
PPP1R9A	CXCR3	GCN1L1
NEIL1	TECPR1	CSF1R
RPIB9	ZBP1	EXOSC8
FLJ20130	TMEM2	ENPP5
LOC652226	AP001434.2	DYNC1H1
LOC644330	TRAJ38	STAT2
LOC647784	TUBA4A	APAF1
TCEAL5	SERTAD1	TTL
SYT4	CERS6	WDR55
SNX30	TRBV29-1	GCC1
KIAA0409	DENND2D	ITGAE
SERPINE2	SMPDL3A	ACTR5
CRIP1	C6orf1	ALDOC
SEC63D1	MRPL45	CCNA1
ZNF211	TRAV13-1	REPS1
CLEC12A	NFKB2	HSPBAP1
CLIPR-59	FAM195A	ANK3
ZNF526	GPR18	NEDD4L
HKR1	TRBV19	MKI67IP
KIAA0182	ZZZ3	GTF3C3
LOC401074	RPL22	COPS7A
C17orf76	TMX1	PLD1
DKFZP686A01247	FAM102A	DHX8
ZNF307	SACS	CENPJ
FLJ25476	TRAV13-2	EIF2B5
FLJ25371	TRAV8-3	FNDC3B
ARG2	MOB3A	STK38
2'-PDE	RAB30	EXOC8
TMEM11	SLC11A1	TRIP11
CCDC45	G3BP1	PTBP2
ZNF440L	TMEM63C	CKLF
ARID3A	MRPS30	RAB35
LOC442448	UXT	LACTB
EDD1	TADA2B	GCNT2
SLC25A16	AC009948.5	GTPBP4
ADAMTS9	GRINA	TM2D1
PTK2	MRP63	VCPIP1
PRTFDC1	EOMES	JDP2
MGC3121	PI4K2A	DDA1
FGD5	DOCK9	XPO4
HARSL	CXCL16	CDR2L
ACSL4	MGC16275	TLK2
ERCC5	RPS19	ZDHHC8
C8orf35	BACH2	CDC5L
LOC113444	TRMT61B	ALG9
POLG	ZHX1	ALAS1
C14orf102	BTF3L4P1	NCOA1
PKNOX1	HNRNPA1P33	UBN1
PEG3	PLEKHO2	B4GALT3
LYSMD3	NAP1L1	PEX5
C14orf135	BRIX1	LEMD2
C10orf116	RAN	LASP1
ZNF435	FBXL14	M6PR
NOL1	HNRNPA1P8	MYCT1
UNC50	FAM157B	SLTM
KIAA1754	UBA2	SH3KBP1
LOC651633	PAX5	CEBPG
SLC7A3	SLC16A6	NCKAP1
TDRD7	PADI2	BAG3
C13orf7	RPL13AP20	EGLN3
LOC285016	RP11-367J7.2	SARS
HDAC1	EPHA4	FBXW7
KIAA0350	SMARCAD1	SEPHS2
C8orf52	WDR45	DCUN1D3
LRRC16	BCL11B	CREBBP
C5orf5	CCT6A	TLR2
TPD52L1	PIGN	ZNF438
LOC649422	SLC25A44	MDC1
LOC648526	PI3	TST
MGC99813	TCTN3	EIF2B4
FLJ13265	SCML1	CAP1
MGC4093	SYNE1	KLHL2
TUSC1	HNRNPA1L2	AASDH
MGC11102	APOOL	TRAK2
CYB561D1	FCRLA	TBC1D14
ADAMTS1	F5	ZNF696
LOC644935	CCNJL	FGD3
Selenoprotein 15	ZNF888	ANKFY1
ZNFN1A1	KDM1A	DCUN1D2
FLJ20232	CYP19A1	GPC6
CLEC9A	KIAA0040	GATAD2A
IKBKB	GPSM3	WIBG
AP1M1	TRAJ19	MKNK1
SEC10L1	SPG20	WDR70
LOC144233	MRPL45P2	ZFR
CENTA2	SLC12A9	SLC31A2
LKAP	ZNF660	TTF2
OBFC2A	SLC30A4	SNAPC4
LOC283932	TRBV6-1	LAMP1
LOC654201	CHD9	MAPRE3
GPRASP2	PECR	PLXND1
TMEM16J	CCT4	ALDH1A1
FLJ14154	OASL	COASY
MGC16385	SLC44A2	ESRRA
SCN9A	IQSEC1	NCOA3
PACSIN2	CCT8	ESR1
LOC645466	THBD	GCLC
VPS4B	LDLRAP1	IL1RAP
ZNF142	DBP	SPPL2A
CTPS	RPS23	NAGPA
ATG4A	QPCT	AQR
TMC3	VMA21	DNM1L
UBE1C	AP001056.1	COG2
NKX3-1	HSPA7	DUSP18
CALM2	GTF2H3	RTN4
FBXO8	LOC100507616	KPNA3
LOC441086	IPO7	SRF
GSTM3	NRG1	FBXO34
FLJ11286	TADA1	RBM33
ZNF317	CYP1B1	HSPA4
GLA	TUBB1	FYCO1
C12orf26	EIF3D	DUSP5
DDX49	IL1RN	TJP3
LY6G6D	TRPM6	TUBGCP3
COL16A1	TSPAN3	VPS37C
MGEA5	LOC101060038	PNPLA2
LOC649834	CACNA1I	PGBD4
ZNF215	DDX10	HEG1
SFRS11	AC006369.2	KPNA2
CXorf26	CTB-17P3.4	KCNH3
CART	XPO6	MARK3
C12orf22	RPS18	SELENBP1
LOC652183	RPL13AP6	TIMM8B
LOC651051	ZNF815P	CDC16
HSPC196	PLEKHB1	ABCB7
TAF7L	SESN2	CLTC
KIAA0423	CD3E	DHDH
SH2D1A	KIR2DS4	VPS16
ARMET	LOC100134229	FRAT2
DRB1	XCL1	DERA
HSA277841	ABCC3	PHF21A
LOC644615	APEX1	PPP1R16A
C6orf166	C5AR2	TRIB1
GPKOW	C11orf58	RBM25
LOC642393	TRAV20	AKT1
LONPL	EIF3J	MID2
CYP2J2	RNASEH2B	EXT2
ProSAPiP1	RPL11	TMCO3
FLJ39501	C9orf41	GNL2
VDP	HPSE	NUCKS1
ARMC4	MMP25	POLR2K
LOC339524	RPS24	ZNF383
ZNF198	KIT	TYK2
DDI2	RPAP2	PTEN
FOXJ3	RP11-327P2.5	COX7A1
TCHP	RPL19P13	ZNF341
NUP93	P2RY10	ASB9
GOLGA7	IL7R	MED6
C20orf161	NOB1	CHIC2
TUB	RABL6	TPM1
KIAA0376	PFKFB4	SLC16A3
RUTBC2	ZNF121	C6orf47
FBXO18	SEMA4A	C20orf24
LOC93622	HCG26	PIK3C3
F11R	TSR1	RBM22
UTP14C	KIR3DS1	PSMC1
SETD8	GPR137B	NIF3L1
MED9	PPM1M	ANKRD49
TAF1C	CHI3L2	FAHD2A
RBM6	IL1A	RPUSD2
PIK4CB	RPL24	MRPL32
C6orf60	POLR2D	PRPF4B
JAK2	NARG2	POLE
MGC15619	TMEM220	ARPC3
MSL3L1	ZNF70	CLPX
OR1G1	GSK3A	PLCG2
KIAA0683	KRTAP16-1	COQ6
MRCL3	ACBD6	FZR1
TUSC4	DARS	SEMA4D
PIAS4	SRFBP1	EPS15L1
C21orf63	RELT	CGN
SCRIB	WDR43	ZNF431
LOC93556	HFE	PFKP
LOC644066	TRAJ14	TM9SF4
TMEM60	MINK1	KIDINS220
RING1	LOC100652902	NUP107
SLMAP	RPL41P2	DDHD2
TRIM11	CXorf57	RIC3
LOC643719	ABAT	RHOQ
MCM3AP	ANKMY2	HABP4
FLJ10213	RAD17	C9orf66
C18orf17	TPRG1L	TMEM39A
FMOD	GOLGA8Q	EXOC1
TCBA1	RBBP4	KIAA2013
SGCZ	KLHL14	DHTKD1
FAM104A	CNN2	SYNCRIP
FLJ31413	RHOF	RANBP9
GLE1L	KCNQ5	SNX16
MGC33846	RPL19	YTHDF1
ZMPSTE24	PTMAP5	DENND3
LOC344167	FCRL6	ANTXR2
LOC646871	POU2AF1	PNN
GAL3ST3	CD27	WDR1
DKFZP564J102	AL109767.1	TMED5
HAGH	RPL7L1	DUS2L
TRAPPC3	KIR2DS1	ARL8B
LOC121952	AC097713.4	CNOT8
CCDC44	WLS	MPHOSPH10
PTBP1	SRBD1	C9orf152
IGHMBP2	IGHD2-2	TBC1D2
RTF1	CCT7	NDEL1
PPM1D	TAPBP	KAL1
BMS1L	CD274	NSUN2
YPEL2	RP1-20B21.4	FDPS
KIAA0556	UBE2K	CDC42BPA
TADA2L	CXCR5	MLX
SFRS2	METAP2	CMTM8
JARID1A	ZNF724P	RAB20
FEM1A	RP5-1056L3.1	ARMCX2
MBD4	RNU7-64P	HMGN4
ZNF364	RPS6	ELF2
TSC22D4	IKZF3	VAMP1
PAPOLA	MAP3K14	BLM
RGL2	CDIPT	SCAP
POLS	VAV1	SMAD4
ZDHHC6	MRPS35	PDDC1
RPH3AL	CYP4F22	NECAP1
TMEM49	FOPNL	IFNG
PHF23	PFKFB2	CHFR
MTRR	APPL1	C12orf5
SLC39A7	ZNF813	CTBP1
TMOD3	PAICS	ZFYVE20
ZCCHC9	CDK5R1	SUPV3L1
LOC644528	SYPL1	RARS
SGIP1	SCAMP1	WSB2
FLJ14712	WDR12	ARPC5
CTCF	FASTKD2	GM2A
MGC3207	NAE1	SPI1
LOC389830	NCR1	IQGAP1
LOC643076	TYW3	GMDS
LOC644538	RAB43	ZNF562
UGCGL2	R3HDM4	SAFB2
LOC150356	RNA5SP155	ORMDL1
LOC646352	IFT74	COPB2
GTF2E2	RPH3A	FAM65A
LOC645863	SMARCC1	WDSUB1
TMED4	HMGN1P30	TTPA
CG018	AKTIP	UGP2
JARID1B	METTL5	ZDHHC7
MGC4268	TMEM45B	ASB1
DPPA4	GRAP2	FGFR1OP
SLC25A20	VRK3	RABGGTA
ZD52F10	AC116366.6	PRMT7
LOC644162	RBCK1	ARHGAP1
LOC388814	DUSP2	PDCL3
C8orf41	CHST14	ATP6V1E1
HSPA4L	TRBV6-8	EAF1
LOC644596	CAMK4	GRPEL1
SLC32A1	CTPS2	CD55
LOC286208	EIF3B	TTC7A
LOC654126	GLMN	STARD7
LOC652472	STOML2	SLC25A25
FLJ20054	BTF3L4	MAP6D1
PRPF18	EEF2	SATL1
LOC653907	NAA15	MON1B
LOC345930	TLR10	PHC1
UBE1L	PCIF1	POLR3F
PDK1	COL19A1	CDR2
ME2	PRSS57	IL2RB
BMP2	DCAF13	YIPF1
FLJ20364	RPL6	CD63
AP4B1	MGA	STX16
MPPED2	MAPKAPK5	PICALM
LOC653101	GOLGA8O	LDLRAD2
GPATC1	TRAV14DV4	PKIA
DEPDC2	MEI1	SCMH1
SYNJ2BP	RPS21	MAPK1
CDH7	SLAMF1	ZBTB33
NKRF	MTMR1	DECR1
POLR3C	SPRYD7	PHF20L1
LOC440338	RARA	SYDE1
ABCB10	SLC6A6	OSTF1
FLJ36874	KNOP1	FAM98A
FLJ11305	MTMR2	LAMP2
NSUN3	PIP4K2C	SLC39A11
ZNF34	ATHL1	CMTM7
AADAT	C11orf74	IGSF10
RIPK1	IMPDH2	RORA
HNRPR	FCRL5	MAP3K9
FLJ20647	DCAF5	ZBTB11
PXDNL	BTLA	HN1
ISG20L1	POP5	TARSL2
PAK2	RPL36	VAX1
ARNT2	DGKA	GCDH
OSBPL9	LILRA5	RNF44
SIRT1	AFG3L2	CSE1L
GPR68	CACNA1E	PARN
ORAOV1	TAGAP	SPCS2
FLJ13984	TMUB2	ZNF217
FLJ39779	C11orf57	KRT17
RB1CC1	TRBV5-5	CASP7
CDH2	TMX2	IKBKG
FOXF1	THADA	RAB1A
LOC652798	STXBP2	FLT3
C12orf49	ATP6V0D1	SDF2
TIMM22	DROSHA	WDR41
C1orf119	NOP14	MYO1F
POP4	THEMIS	CTSS
ANG	RNU7-69P	TTC4
HHLA1	ABCB4	SALL2
LOC645236	SERPINA1	SMARCA4
TAF5	FOXP3	NXT2
TMEM93	CD2	NT5DC3
RBM13	NR1H2	RNGTT
ASB7	MIR4468	ADNP
POLR2A	TMEM120A	TOMM70A
DKFZp761P0423	CSNK2B	STYXL1
CGI-09	TMEM140	MUC15
DYNLRB2	HAPLN3	SLC25A17
GAPVD1	GOLGA8R	SNX5
ST7OT1	UBE2E1	DUSP12
BHLHB9	RP1-178F15.3	DUSP15
KIAA0143	CDKN2D	HIC2
NFE2	JUNB	PDSS2
LOC642103	RNF157	TJAP1
LAMA5	LINC00085	SLC25A28
MGC52057	TRBV9	EXPH5
LOC642503	MED15	PTRH2
DOK5	SHFM1	PIGB
CA9	CYP1B1-AS1	CAB39
LOC653965	SMPD1	LRIG1
SYCN	ERP27	CRYGS
LOC653308	ZNF678	SPEN
TBN	ARID3B	BOP1
LOC440929	MECP2	HSH2D
LOC651630	RNU105B	DHRS2
FNBP1	QDPR	PCSK1N
MRPS16	TRAV12-2	PPP2R5E
RECQL	BLMH	VPS37A
C1orf66	DGAT2	TAS2R14
C3orf9	IARS	ATP5E
MASK	LILRB1	C10orf137
IL12RB2	RPS15A	PMM2
TSPAN12	IER2	CDK5RAP2
FAM45A	TTC3P1	CD109
EIF2C4	DTD2	SLC33A1
FLJ90709	RASSF5	PSG8
PSPC1	MYO9A	C1orf170
LIN10	MRE11A	RCC2
PGRMC2	CRTAM	CDC37L1
VWA2	LETM1	IBTK
PLA2G4B	CAPZB	DYSF
LOC653767	NARS2	ZBED4
MYOM1	ANKRD28	LAS1L
KIAA0446	LTA	GMFG
PDHA2	HCP5	SERTAD2
ZNF80	STARD5	TYROBP
FAM19A2	LRRC25	CPSF3
LOC642299	RGL1	ITPA
FLJ90013	HLTF	KLB
TNFSF12	RSL1D1	BRI3BP
FAM91A1	FOXO4	ABLIM1
C14orf104	ITPRIP	ELL
P4HA2	TAF9	HRASLS
CEPT1	TOX4	ZNF592
C15orf17	ST13P19	COX17
CPT2	COA4	ARPC2
FLJ37078	GMPS	ZNF667
PHKA2	PSMG1	PHF10
C14orf19	TRBV11-2	DOK6
TMEM87B	LMTK2	PPP3CB
LOC653221	GBA	RNF122
C14orf138	TOR2A	COL24A1
FLJ21106	SLC15A3	PPP1R14B
KIAA1671	HIBADH	NARS
AP1B1	RNF220	HGS
WWP1	MTX2	PBX2
RAB2B	NEU1	PPP2CB
KIAA1600	PIK3IP1	HSBP1
LRRC4C	MYO10	MPP1
CDGAP	IER3	RPN1
LOC338870	ANTXRLP1	C8B
BAZ2B	ZNF821	SUGT1
LOC338805	CSPP1	SNX25
ZNF516	DOCK7	TUG1
HAMP	RP4-742C19.12	DBT
MOBKL1A	RPL31	RASAL2
AP1S2	MRPL46	TESC
RNU101B	TUBGCP5	PPCDC
LOC650680	SIGLEC10	SLC9A5
TSPYL5	EIF2D	ZFYVE26
LOC441120	ZNHIT6	ITGAL
LOC51334	CTC-236F12.4	DEF6
LOC648113	MSL3	CYLC1
KIAA1946	AC068580.5	TGDS
LARGE	TREML3P	RNASEL
MGC13379	AQP9	PRDM1
KIAA1543	KLRD1	CCDC43
SCRL	TTC22	MTDH
EIF2C3	ZC3H12A	TSFM
FLJ12118	DENND1C	REV3L
MYO1B	RP11-280G9.1	USP24
LOC651060	PATL1	ATP6AP1
LOC221710	GALNT7	HCST
ZBTB34	DIMT1	PIGS
AARSL	ENOPH1	C17orf70
LOC645493	CDK2AP1	PPFIA1
ROD1	NREP	POMT2
RAB3B	OLA1	SFMBT2
C17orf56	NHP2	CCNC
TFF1	ZNF618	MAP3K2
SLC35B1	YIF1B	OSBPL2
PLAU	CXCR2P1	DLD
LOC647083	RPL23AP4	PIGM
OR2S2	EPHX3	BIRC6
RC74	MAPK7	HDAC2
FLJ43093	VWA9	GBE1
FLJ32028	FPR1	FBXL4
LOC159090	ECHS1	PEX26
ARL9	RPS25	SETDB2
RBED1	PSTPIP1	DHRS1
FLJ21103	LDHB	TPD52L2
SETD3	MRPS27	YIPF4
HEL308	FXR1	ZNF18
PAPD1	RPL15	CD99
MLF1	AC008440.10	RND1
NOL6	MSH2	SCN7A
FBXO38	SLC46A2	PRAM1
TRFP	SEMA6B	TRIAP1
COL5A3	SIGLEC7	HOMER3
C7orf28A	FOLR3	ZNF691
DDX26	DIS3	MANSC1
LOC652224	NRM	DCLRE1C
PPP4R1	KIAA0355	TXNDC9
LYK5	PFKFB3	SETD4
ZDHHC17	KAT2A	SLC15A2
BTAF1	TNFRSF9	FAM20B
TMEM45A	SNX18	ZBTB41
TXNL6	ARHGEF1	MAEA
C6orf139	RP11-104L21.2	NDUFS6
DDX28	AC013264.2	RBKS
SUMF1	AAMDC	ZDHHC5
LOC653651	TIMM50	SUSD1
TMEM1	RPS3AP47	PLCXD1
DPP6	TTLL1	YWHAH
FLJ20097	PMS1	TPR
DNAJC5	DGCR2	PARP6
EMILIN2	ZNF146	CHMP7
SPFH1	TGFBR3	UBE4A
KIAA0672	SP2	RNPEP
CIB2	SRA1	METAP1
FLJ10154	DEF8	E2F3
HM13	SH2B2	ADPGK
LOC650509	RPL12	PCGF1
LOC644257	ATIC	QRICH1
MGC20983	S1PR5	HK2
LOC90321	SH2D2A	GOLGA3
CHRNA5	PA2G4	CRISP2
SURF5	UBFD1	PPP6C
SLC1A7	PTPMT1	BCLAF1
ODF3L1	ZNF738	ADI1
FSTL1	MFAP3L	SNN
C1orf180	C19orf59	DLGAP1
LOC127602	KLHL42	TBC1D22B
CDH22	MBD3	OR4K2
NARG1L	FLVCR2	TBC1D13
HELT	TTC21A	POP1
PIK4CA	S100A11	CD86
LOC647360	CASP5	NDUFB2
KIAA0367	PPP1R15A	RAP2C
CASP10	SBK1	TLL1
PIP5K2A	CCDC58	EIF4G1
FNDC8	LOC100505815	FCER1G
RAP80	LINC00324	OR5AS1
C1orf48	LBH	STAT6
LOC89944	ZNF736	CD47
OR10J3	RNASEH2A	EPB41L3
TCP1	NUDCD1	NAT9
VIPR2	KDSR	SH2D3A
KIAA0196	TRAV1-1	COMMD8
LOC647647	ARL2	ZSWIM6
LOC642528	SAMD3	FGFR1OP2
TRAPPC4	RCN2	PRSS23
DKFZp761I2123	MRPL1	PCDH19
LGR7	LMAN1	NCOA4
KIAA0274	EDF1	ITGA5
FLJ21945	POLR3D	GFI1
LOC440910	APBB3	IMMT
CLDN3	CLEC6A	SRPK1
LOC651004	PCSK5	OTUD4
UBE3C	IRAK2	COMMD3
FLJ14981	ZNF85	OR10H3
GUSB	GAN	HSPA1L
RAB6A	C14orf182	QSER1
C22orf25	MYBL1	TMEM92
ADRB2	SSRP1	NRXN2
LOC643018	RP11-553L6.2	RUNX2
FCHSD2	SGTB	ABCA5
PLS3	ZNF525	ZCCHC11
LOC654341	ICOS	YIF1A
CYP26A1	CXCR2	MAP3K4
LOC441964	PIBF1	ATP6AP2
SLIT3	LARP4	TNPO2
OR2F1	ZNF93	ADD1
ZNF212	ZNF280C	LOXL1
PPP2R2D	ZDHHC18	ADCY1
LOC652685	IFITM4P	MEF2D
MAPK6	FANCL	BRD2
RAB33A	LOC100506844	LOC440354
LOC653618	ZDHHC21	TCL1A
RNF149	LOC100652999	SEC23IP
KDELR3	MTX1	C6orf62
SH3BP4	RPP40	OR2AG2
LOC649975	NSUN7	ZNF26
TJP2	CHEK2	NR3C2
Septin 9	CD247	NIPSNAP3A
ARF4	ZNF680	CHMP4B
DKFZP564J0863	HINT1	TRUB2
FAM79A	WDR11-AS1	GLTSCR1
BXDC5	TTC5	HADHA
C17orf68	XRCC3	SLITRK4
LGALS1	CDA	ZNF416
PSCD2	NDUFS4	SELP
DNHD3	TRAV41	TMEM127
DNAJA2	CHST15	SLC9A6
LOC641788	NQO2	GOLGA1
LOC286260	HK3	PITPNM1
LOC643998	PLD2	ITGA4
WHSC1L1	AC012358.8	MYH9
C12orf30	MPZL3	UFM1
CABP4	FGR	MIS12
LOC648030	DGCR11	USP48
GPI	RPL22P11	ZNF69
C1orf186	MAK16	LOC441461
WDR53	DUSP8	RBM17
NDUFAF1	RPS3	PAQR3
SLC1A5	KIAA0100	ATOX1
LOC644571	FAN1	RASGRP3
EFTUD2	SLC25A45	PQLC1
BAT3	METTL8	DTX3
TMOD1	ZNF831	DDX31
TRIM33	IL18RAP	IFT20
TCEAL7	SLFN12L	OGT
LYST	RPS2P7	PHKB
LOC644136	FLOT1	MTCH1
SURB7	WAS	MAMDC2
C9orf77	ASUN	BCAS4
LOC92497	RANBP1	C9orf114
LOC652541	RAB3A	PCNXL2
Magmas	SLC38A11	GAS7
C16orf3	CEACAM3	FAF1
LOC129530	WDR3	ZGPAT
WDR33	BMS1	GPBP1L1
MGC10471	RNU7-80P	ZNF430
OR1L1	AKAP11	IL32
RXRB	FAM177B	POLR1C
AFTIPHILIN	SIGLEC9	TTLL4
PKP1	RPL12P2	DMWD
MNAB	TNFRSF14	NUP205
CLIC2	FARSA	AGPS
PP2447	PALB2	SMUG1
LOC401630	PLEKHA1	DCUN1D4
FLJ46831	TRBV4-1	RANBP6
LOC646484	SNRPEP4	PDCL2
PTCD1	SLC24A1	ZFAND2A
LOC645123	GUCD1	PDIA3P
GATA6	RPL29	TWISTNB
LOC649679	CTRL	LMBRD1
LOC644313	TRAV5	TAP2
LOC652483	ANKRD55	VEZT
DKC1	RP1-60N8.1	BCL2L2
ICHTHYIN	ARL1	KLHL11
JOSD3	NCBP2	SEC61B
LOC653626	SLC35A4	PUM2
FNTB	ZNFX1	HMBOX1
C16orf44	FAM210A	CEP192
FLJ10260	LY9	WDR75
LPHN1	KLRF1	NDUFA12
RNASEN	TM7SF3	SCFD1
ATF4	ABCC10	KRT19
RG9MTD1	TBCCD1	ALKBH8
LOC283514	CHCHD3	EML2
C20orf11	MRVI1	PMPCA
ELF4	LTV1	ANKRD50
WFDC12	URI1	MKRN1
UBXD4	MPP5	TMEM86B
LOC643435	ABI3	ZNF629
TDRD5	LOC440028	APBB1IP
LOC653796	ALDH18A1	NUP88
TEAD2	SYNE2	ITGA1
PRPF38B	ANKRD13A	DPP3
TREX1	ZRANB3	HSF2
MGC15523	PUS7	FLJ44635
C12orf12	EBPL	E2F4
UBADC1	CXCR6	NCLN
RNF113A	SNORA48	ISL2
TAX1BP1	THAP2	RAB11FIP2
LOC644642	CEP57	SYVN1
LOC284757	HADH	MARS2
RAB32	DLGAP1-AS1	FYTTD1
LOC645427	SRSF10	GLG1
NDRG4	GPR108	AARS
C14orf140	CTC-251I16.1	TAF5L
PCNT2	ZNF195	KLF5
EIF2AK2	ZMYM3	BTK
LOC651957	TIGD2	WDR19
FAM12B	KCNJ2	TMEM115
LOC644735	CD3G	GTPBP2
STK35	CLPTM1	IFNGR2
C17orf46	KCTD21	FLAD1
SFRS14	HMGB1P24	SOCS4
DCP2	DCTPP1	CAND1
LOC645196	CCNG1	PEX13
LOC651102	RNA5SP146	PLAGL2
LOC148203	CTC-505O3.3	MKKS
CSEN	RPL37A	RHBDF2
LOC647691	MRPS21	ZNF75A
INHBB	PNPLA1	POLG2
C9orf42	TRAFD1	PIK3R4
MCTS1	DTHD1	PDLIM1
LOC650791	ZNF492	ARHGAP9
LOC644207	RP11-348F1.3	SCYL2
FLJ37927	DLAT	IPO13
ROBO4	TNF	TINF2
LOC400566	AC002511.3	MTIF2
THBS3	LRP10	C8orf44
LOC644672	ALDH1B1	NLK
SFT2D2	FAM127A	CXorf38
LOC643684	RPL22P19	SH3BP5L
OR10AD1	SART1	SP1
LOC653143	SUGT1P1	LIG3
LOC648834	CPXM1	CHID1
C1QL4	COX20	ZMAT2
PPIL5	CCDC111	KIAA1598
CLEC14A	RPS10	UBE2E2
C1orf19	LINC00282	ZNF701
LOC643807	UBE2G2	SERPINA3
TUBB4Q	MSH6	DUSP7
LOC644899	PLEKHA5	DENND2C
TEAD4	HMGN1P38	VPS18
CFLAR	MIR378D2	EIF2B3
LOC647009	WIPI1	MPO
LOC645476	EIF2S2P3	DNMT1
LOC646783	PRMT1	GLT8D1
C1orf69	CMSS1	RAET1E
LRRK1	BCL3	KCNN4
SSTR5	NOP14-AS1	DUOX1
LOC649248	CLEC4A	ITGB1BP1
ARHGAP20	PSMA3	CSN2
GGCX	CTDSPL2	SEC23B
PWP2H	UMPS	ZNF35
C3orf40	COMMD7	ANXA2
COPG	LIMK2	EIF2B2
DNAJB11	STARD3NL	SCO1
TFAP2C	ETS1	PFDN2
LOC389715	TMA16	GOT1
LOC150763	SLAMF8	AVP
LOC649991	TRIM24	USP38
C12orf47	TRIM62	TMEM87A
ZNF265	RFC3	MMP8
MGC33657	PIM3	WT1
LOC646915	MSRB3	PLAC1
LOC401317	PTPLA	SSH2
LOC440277	IL10RA	CMTM2
PRRX2	HSPB11	F2RL2
LOC400759	EPDR1	RNF14
C5orf3	GNLY	DDX55
MKRN2	ANO9	LMBR1L
BPIL2	CYP4F12	TRIP12
KPNA6	ADH5	B3GALNT2
EFNB2	ARNTL	ZBTB3
Septin 2	HNRNPA3P3	COMMD2
TBCE	LILRB2	YIPF3
RP13-15M17.2	JMJD6	SLC39A13
LOC440138	TCEAL1	TIAL1
DGKQ	FAM179B	NUP133
C19orf12	SDCCAG8	DGKE
CDC2L5	AP001189.4	MRPL27
LOC283398	UBA5	REST
SLC11A2	MAPK3	ATG16L1
LOC390547	CCDC41	SIRT7
NOS1AP	PDCD2	PABPC5
FA2H	TMEM135	TCEA3
LOC641938	GOLGA8I	EHD1
CDO1	TRBV6-9	EHF
C8orf70	RPS5	INADL
TRIP10	PPP1R35	MRPL39
ANKS1A	UTP6	PRPF19
GALR2	KIAA0513	TRIM21
SHANK2	EIF3L	PSMC5
ALS2CR16	HN1L	PTRF
IL17R	ABCD2	MRPL36
LOC647908	RP11-206L10.3	CEBPD
C20orf175	CCDC14	PLN
C5orf4	KXD1	ZNF707
TRO	SEMA4F	DDX20
LOC440145	RNU7-22P	MUS81
MIZF	MAP7D3	OR10H2
HTR6	OTUD6B	SMPD3
LOC644846	SIRT2	PRPH
CDC2L6	RPS6KC1	CBL
FLJ25378	RNU7-13P	LCN2
LOC649945	ERLIN1	EVC
SARDH	ZNF726	CYYR1
OR9Q1	CD101	DPY19L4
NDST2	MAPK12	MRPL33
APOC1	LSM3	TNIK
LOC400027	BTF3	DPF3
STXBP1	EBF1	PIK3R2
APOB48R	VAMP2	EEF1E1
LOC642141	LPAR2	LARS
LOC401220	HMOX1	USPL1
N-PAC	ATP6V0E2	TLE2
C11orf24	TMEM88	CALCOCO2
CEP63	VIPR1	GPNMB
CCDC72	MAP4K5	FAM86A
PDPN	MIR4482-1	DENND4C
LOC653703	NAA35	U2AF2
EVI1	PNPT1	ZNF681
RGMA	LEF1	HYMAI
QTRTD1	AC074117.10	SLC2A4RG
MPN2	RP1-241P17.4	PIN1
GUCY2F	RDH14	MBTPS1
SNX27	TMEM63B	GBA2
LEMD3	NR1D1	TCERG1
C1orf126	RANP1	ACTR1A
LOC650024	GLO1	ACAD9
SRP54	AC090587.5	ABCC5
RBM7	DNAJB5	TSHB
LOC440491	CDC42EP2	RWDD1
AP3B1	FRMPD3	PALLD
MAOA	UBXN2A	LRCH4
LOC402573	RAB8B	ZNF683
DDR1	SNORA70G	S100Z
DDEF1	CCDC9	RPN2
LOC285636	MEFV	ZCCHC8
LOC651952	TAP1	MLN
LOC645968	UNC119	FH
LOC392221	CRISPLD2	SUCNR1
FKRP	ZNF514	ORMDL2
CST8	MRTO4	SRPRB
FLJ25791	BASP1	CASP6
HCFC2	TBC1D5	PANK4
CXXC1	CD8A	FLOT2
CCDC21	TP53I11	DCTN4
LOC125893	KLHL21	DKK4
UNQ1940	CORO7	PROK2
LOC129870	PPP1R14BP3	MCCC1
KRTAP6-2	PPIP5K2	EVI5L
LOC647439	SKAP1	NUBP1
LOC400950	EHBP1L1	GK
HECW1	TRIM69	CTF1
C1orf109	TRBV3-1	FLJ14082
KCNB1	HSPA2	ZNF625
C9orf52	IGF2BP2	DNAJA3
LOC644586	TM2D3	IL11
ACVR2B	MTHFR	PLEK
COL6A1	PPP1R3D	C6orf70
C20orf20	LOC643733	ETV6
CHSY1	NPL	RPS6KA1
LOC650341	RHBDD2	CATSPER3
PIK3CA	UQCRHL	TRIM41
MGC10911	PPIH	CMTM3
LOC650599	CARD11	CEP350
ZPBP	ENKUR	GABBR1
C21orf90	DUSP28	IPO4
P11	BTBD3	NCF4
C8ORFK29	DCAF17	FBXL19
hCAP-D3	KEAP1	PSMA1
TTLL7	GOLGA8J	OR9A2
LOC646829	MTA1	HEY1
LOC642242	EIF2A	UMODL1
FRG1	SNORA23	GDAP2
USP2	LOC283587	SLC24A6
SNF8	SPIN2B	ATP5I
FLJ46836	LACE1	NUP43
TOP2B	NME1	SLC22A16
C7orf27	SPATA7	SYP
FLJ40288	PSPH	MATN3
FAM38A	MRPS31	ZNF271
DNAJC9	NLRC4	UBE2N
PEX11B	NXF1	BRD9
LOC644014	S1PR1	ZNF79
HMGN2	TMEM192	AKAP8
ZFHX1B	RP11-329N22.1	CGREF1
LOC442425	ZFAND1	CD53
PDGFA	TIPRL	PRDM5
RHOA	ZNF268	MAG
SERINC3	SYTL3	LRIG2
C20orf121	RPS12	TIA1
YDD19	RP11-126K1.2	ARHGEF6
LOC643464	IRF4	SLC10A5
RBMY1A3P	GPRIN3	RNF135
PTHR2	METTL2A	CLCN7
B3GNT4	ANKRD34B	ULK1
LOC643234	TBX21	POT1
LOC652142	PILRA	LRRC27
SLC30A7	FCGR3B	KIF21B
DKFZp781N1041	TRMT11	HMGB1
LOC647042	ZNF221	MACF1
LOC653876	IFT46	TRIM44
RNU38A	LANCL1	TRAPPC2
LOC647946	FKTN	ZYG11B
ARHGAP8	PHF14	OGFOD2
LOC653980	AIMP1	USP49
SAFB	HNRNPA3P5	FAM105B
LOC648205	RP11-274B18.2	MORF4
SEC11L1	MIR4449	TMEM53
C16orf48	RNU7-41P	DBNL
FAM78B	MRVI1-AS1	PDIK1L
LY6H	C16orf72	NAALAD2
FLJ14668	PIK3R5	WDR36
LOC644682	SUV39H2	CCR4
DPRXP4	ATP5S	TBL3
GHR	RSRC1	PSG9
LOC650792	NINJ1	PDHB
WDR42A	RBFA	SLC26A6
RBM14	C14orf166	KLF12
LOC650410	FAM35DP	COPS5
LOC644700	EFHC1	LSR
VPS26	LOC100133207	LCP1
SNAG1	LRRC4	SDHD
IFNA16	PRKD2	BAD
BOC	TCEAL4	B4GALT4
MST1	IPCEF1	RNF123
LOC644945	CHMP2A	RFWD3
C2orf29	SMAD7	TTC13
GPR143	KCTD3	SLC10A3
C9orf50	CEP290	PTPLAD2
LINS1	LPP-AS2	ALG10
C17orf25	GOLGA8M	DFFB
LOC644617	ZMYND15	KCNE3
LOC644033	MBTPS2	EMR2
HSPC176	REM2	ZNF251
HOXD9	ARMC10	C6orf89
LOC644725	CAMTA2	IFNAR2
CDC37	SSB	HPS6
UBE2J2	SNAI1	GPR114
LOC644599	FANCM	EWSR1
SEPX1	ZNF84	TMEM79
ULBP2	UNG	RAET1G
DPF1	SOGA1	MTM1
FLJ40125	DCTD	DECR2
FRAP1	NUDT21	GFM1
PLA2G12B	PM20D1	OR4D11
LOC653192	FAM127B	COX7B
ZNF556	RAD1	CD6
SLC12A7	PATL2	LOC284100
FLJ46358	NLRC5	TSPYL2
FLJ21901	DCUN1D5	CCNK
CCDC12	GGA1	YEATS2
BTBD15	VNN2	TMEM19
LOC644245	CCT6P1	CLDN12
PDZK3	MBD1	HTN1
CXorf50	CCNB1IP1	LMO2
LOC643755	LL0XNC01-237H1.2	ZNRF3
TPARL	SNRPD1	SHQ1
ZNF462	POLA1	KRTAP19-6
VPS29	AC083884.8	CBLB
RPL27A	ATG9A	OR4C13
HRASLS2	COPB1	ABHD3
LOC439965	RPF2	SLC38A2
C1orf63	DENR	MAT2A
SLC35A1	DNM1P46	ADD3
LOC652552	TCEA1	ZZEF1
PDE2A	C8orf33	SCFD2
C12orf48	PLK3	OR13C9
LOC91689	MNS1	LOC283585
SHC4	PUS7L	AK3
U2AF1L2	GTF3C4	SUCLA2
HNRPUL1	PRKACB	SLC17A4
LOC649616	KCNQ5-IT1	ITGB7
LOC493869	CD300LD	MTCH2
C1orf102	RETN	TARS
LOC652209	LARP1B	HGFAC
LOC401137	FAH	DYNC1LI2
IFI16	ATP2C2	RPLP1
PHCA	GPR97	C17orf59
LOC647308	SSBP1	ELOVL7
ZNF354C	RPL14	IQCB1
LOC642943	GPR132	METTL7A
LOC644652	SNORD19	WRN
WDR51B	ID2	ABI2
LOC644058	ZRANB2	APTX
LOC442512	RNA5SP461	SAMM50
KIAA1840	UBE2V2	WDR52
SUV39H1	PHF12	MXD1
NSBP1	NLRP12	FUT8
LOC648868	GTF3A	NETO2
MT1L	MTHFS	SLC27A3
C14orf145	WRNIP1	ARGFX
TMEM54	KLRC1	XBP1
KRTAP10-12	PTGR2	ZNF236
CYP1A1	MIB1	CPNE4
TNIP2	E2F6	ZNF264
PSMD11	RNU7-11P	DHX15
LOC651914	RNU7-6P	MPHOSPH9
LOC649366	SLC45A4	B3GAT3
WDFY1	CYSTM1	SDCCAG3
NMT1	RORC	SETBP1
LOC652439	LINC00115	PAK1IP1
TIAM2	ZNF768	CCDC77
LOC649259	RP11-344B5.2	USP4
LOC343066	RAD18	THOC1
RABGGTB	CXorf65	IQCC
LOC647661	BTN3A1	THRB
PHOX2B	AASDHPPT	POLR2F
TPST1	ZC3H14	SERPINI2
PSME4	TFEB	IL6ST
SLC38A1	BEST1	NADK
MRPS6	CR1L	POLE3
MGC4728	CXCL5	FRAT1
ZSCAN4	RP3-377D14.1	C14orf159
LOC645812	TRAPPC11	ZNF609
JMJD5	CD48	SRP9
LRRC54	TFDP2	IDUA
LOC400099	CTC-248O19.1	JAM3
FLJ22386	IRF1	TTC8
SEC31L2	LY96	GBF1
NOL4	SERPINB9	IGF2BP1
FLJ25770	CCR3	ZNF684
BRUNOL6	TIAM1	STRAP
PTPN13	TMTC1	ZNF433
USP16	RAB19	CUL5
MGC17839	ISG20	KIAA0586
KCNK9	TMEM169	NUP85
DPEP3	RP11-103C16.2	RANBP10
FKBP10	EHD4	PRPF4
SH3MD2	TRAV30	PAXIP1
STS-1	ANAPC7	PDE5A
RNF126	MBIP	RAPGEF6
KIAA1012	TREML1	ELOVL1
LOC441081	PPP1R3B	IDE
LOC374395	HCAR3	GALNT1
HIST1H2BF	KLRB1	PIK3C2G
LOC647499	IFT140	CDK5R2
ADSL	RP11-1079K10.4	POLR1A
LOC645627	TCF12	CD38
FLJ44060	ZNF98	LARP1
GTF3C2	ZNF512B	PHLDA2
LOC647049	ZNF763	FTSJ3
FLJ37464	C2orf43	MGST2
SGK3	INTS8	PRPF3
LOC390530	TFPT	SLC17A5
LOC643146	ZNF566	GNE
LOC641724	METTL10	MORC4
MGC16824	LYRM7	CST7
LOC654209	RPP21	LOC401321
TMEM125	PRKACA	NRG4
LOC647244	WDPCP	PGPEP1
ADFP	EXTL2	OR2W1
FKSG30	RP1-151F17.1	SLC5A2
LOC162073	PADI4	NCSTN
FLJ20366	CHIT1	IGSF9
FBXO27	YTHDF2	ALOX5
MYH6	SLC25A5	ST3GAL6
LOC387921	TLR5	C14orf93
LOC652849	GADD45B	JAGN1
C3orf28	HRH2	SHPRH
PLEKHO1	NOP16	TRIB2
FKBP9	RP11-223C24.1	BAIAP2
POGZ	RNF111	KIR2DS2
HCG2P7	FAM175A	MAPKAPK3
LOC441320	SLC30A9	CCNT2
KIAA1287	ZNF57	IRF7
LOC652396	INTS7	RRAGC
FBXL3	DFFA	IMP3
KIAA1076	PGS1	RPL10A
NLGN2	RNU7-61P	CNR1
PRO0149	TIMM13	IL3RA
LOC646554	SMYD3	KLHDC3
C12orf41	PPP1R12C	C8G
PRC1	CYB5R3	PRM3
LOC284293	TNRC6C	CLMN
RBM15	SLFN5	ZNF675
LOC653291	ZNF100	ZNF223
LOC132241	GPR65	PPP4C
LOC653163	TTC37	LRG1
LOC645098	SLC47A1	NUP160
LOC651830	ATP6V0A2	GTPBP6
LOC643147	IDI1	YARS2
LOC653946	CNOT7	DCT
LOC644112	PRKRA	TMBIM1
LOC644873	EBAG9	SCCPDH
ZIM3	WIPF1	FBXO46
PRKCB1	RP11-275F13.1	LRRC10
ANKHD1	UGCG	RNF130
DCI	CDC42EP3	NCK2
LOC646665	SGK1	TRIM64
LOC651427	MTMR11	APPBP2
ARHGEF5	RALGPS1	ZNF471
LOC651213	ZNF627	ATPIF1
HCG18	GBAP1	OR6C6
LOC642690	RBM28	MICB
LOC650921	HSP90AB3P	UBQLN2
CHR415SYT	THYN1	RAB5A
LOC647621	HUWE1	SFN
MYEOV	TOM1	ZNF28
LOC642671	GAMT	SUSD2
SCC-112	TIMM9	CNOT6
LRFN2	MVP	UHRF2
SELT	THOP1	PDK3
LOC389631	MTR	RAB38
DYNC1LI1	MED27	ZNF213
DOCK5	SYNGR2	OR2L2
DKFZP566N034	FCGR3A	C12orf4
C17orf81	SF3A3	YBX2
LOC642383	JHDM1D	TNNC2
C7orf10	MAP3K3	CPT1A
OR4F5	GTF3C6	GUCY1B3
LOC198437	EFCAB11	UBE2R2
LOC646951	RPP30	VDAC2
RNMTL1	TBC1D8	ZNF677
NRBP1	TMEM8A	PTGES3
SC4MOL	CBY1	CALN1
DEFB106A	RNA5SP496	NIN
EIF3S1	ZBTB44	ATG10
MYST1	RBBP7	MYL6
FMO5	ZNF577	PPAPDC2
LOC340204	CD72	UBE3B
EFCAB1	LINC00494	WBSCR27
ZNF452	TRAV25	ZNF276
TCL1B	SRSF6	TXLNA
FLJ20323	LPPR2	MYO1C
GARNL3	LOC729080	ZFYVE16
PIWIL4	CEP57L1	ALG8
FLVCR	ZNF710	ACSM3
ZNF434	FBRS	SNX19
LOC474338	ZNF460	SAAL1
LOC644679	GUF1	AZIN1
KIAA0492	CASD1	HDAC6
C1orf73	C9orf47	NPHP4
TAL1	MAZ	IL13RA2
KIAA0256	MIR4738	DOCK2
LOC642243	SLC2A14	KCNJ15
PITX1	MTMR14	ZNF22
CD96	EHMT1	HDAC4
DNAJC4	HNRNPAB	LYPD3
LOC644542	SLC18B1	PCDHGB5
LOC643323	SLC35F5	SMNDC1
LOC652252	POU6F1	OCRL
LOC400965	ZC3HAV1L	DNAL4
CDCA4	ST3GAL3	FNTA
EIF2AK1	ERMP1	MAN1C1
TUFT1	DHX34	ASGR1
OR2T12	FAM162A	FUT7
LOC284861	TGFBR2	DDX6
MYLIP	RNF185	CKM
CXXC4	MIR1299	AIM1
LOC648256	G6PD	CEP76
LOC642615	ZNF326	LNX2
IRX2	PAAF1	YWHAG
IGSF22	TREML5P	MRPL22
C4orf12	IFT172	GPR141
ST7	IMPACT	PLA2G4C
SLA/LP	TMEM18	NUDT5
JMJD2A	TOMM40L	IER3IP1
RKHD2	HEXA-AS1	DPYD
LOC343705	TMSB4X	PPIL3
KIAA2026	TWSG1	OR2T3
C1orf157	PFAS	GPRASP1
FLJ11171	ATXN10	TMTC4
LOC647003	ASTL	CYB5R1
OR5R1	PF4	ST3GAL2
KIAA0564	SNX20	GEMIN4
FAM62A	TBC1D25	TSEN2
TRMT12	ROGDI	NME7
OR5AY1	HIBCH	CSNK1A1L
YIPF6	RAC2	SPACA1
LOC648605	TOMM5	DOPEY2
HTLF	ZKSCAN2	C5
UNQ6975	LINC00167	ZNF571
DSCR1	YPEL3	LRRC57
FAM32A	ICAM1	SLC9A9
LOC642144	PET112	HMGN1
LOC652433	RP11-404F10.2	NCBP1
KCTD10	RP11-1250I15.2	NUPL2
LOC648926	MARCO	FADD
CMA1	ARMC6	DUSP16
CHRNA3	SERTAD3	SLC41A3
LOC644126	SIRPA	MFN2
CDC2L1	PYGM	HEXA
HEM1	CSNK2A2	NXPH2
C6orf128	TIMM44	BTN2A2
MSX1	FERMT3	CHORDC1
LOC644391	NIT2	LOC643339
C3orf54	ZNF354B	HAS3
GBP3	EML4	THUMPD2
CCDC75	TSHZ2	TIMM17B
SULT1C2	C5orf28	PRKCI
SNAPAP	MTHFD1	NUP37
COCH	TMEM182	GLUD1
FAM35A	ITGAX	AGPAT5
HBE1	NAA20	SEPHS1
LOC650976	ZAP70	CHD6
LOC645220	FUNDC2	PSMC3
CALML6	ZNF808	COX6C
NEUROD2	KATNAL1	ACVR1C
LOC91948	ZNF649	ILKAP
MDS028	ATG4C	DEGS1
LOC161247	RP11-88I18.3	SNAPC3
SH3TC2	FLJ14186	TNFAIP3
LOC644500	UCN	RBM4B
OR2C1	ERI2	MARS
MAS1L	GPR15	FAP
ZBTB24	RPL19P20	ZNF530
EED	ELP4	RNF7
HIG2	TTC17	SLC26A3
TMEM108	PTGDR	VDAC3
MGC3731	GCNT4	STRN3
LOC643127	CSRNP1	UPF3B
LOC645278	MIS18BP1	ZYX
LOC393078	STMN3	B3GNTL1
LOC644380	TGFBRAP1	UPF2
RBPSUH	HECTD1	FLJ45079
NGFR	GPR180	IMPA1
LOC645045	RPL38	SETMAR
LOC649278	USP22	ALOX5AP
VTI1A	ZC3H12D	MYC
C10orf80	ZNF714	MGAT1
LOC647430	PTPLAD1	COIL
LOC441126	FLJ45825	LRFN4
WHDC1	TMEM194A	MLH1
LOC647371	NDUFB7	KBTBD11
CENTG2	PPA2	RYK
LOC646296	FABP5P1	MRPL19
LOC643641	TSTD2	TTBK1
LOC649117	RFX7	WNT10A
TACR3	HSPA1A	MNDA
CD84	CNPY2	VN1R4
LOC651686	SNRPD2	HES2
FAM82B	BTF3P10	SYNGR3
SLC25A27	MRPS14	SULT1A2
MTAC2D1	CHST7	STX17
LOC648245	CEP128	CEACAM16
UBE4B	IL16	C14orf169
ENPP7	MIR4710	MCPH1
LOC646699	EDN1	STK25
LOC652022	RNF19B	ETV3
LOC647417	ZNF273	MAP2K7
LOC650805	MRPS11	VCP
TMCO2	UBAP1	ZNF589
bA16L21.2.1	MRPS17	ACACA
ZFYVE1	CTPS1	GLS2
GPR161	MIR4668	STAM
FLJ20718	APRT	KIAA0020
CLK4	ZSCAN5A	IGSF6
OVOL2	C19orf77	MAN1A2
LOC441324	CKAP4	SNX12
LOC649107	IFITM2	GNPTAB
OR52A4	RAB4B	PCSK7
PCDHB5	AC114730.7	PPEF2
ARSB	TNRC18	MANEAL
LOC642346	ERN1	MTHFD2L
C1orf161	C1orf200	RPS6KA4
FAM55B	DIS3L	CSNK1G1
LOC651401	YBX1	NOMO2
ASPA	SNORA2A	OBSL1
SERPINB12	CTC1	KTI12
LOC645719	ZNF730	RAPGEF3
RFP2	LIPN	CAPS
GPR20	RP11-485M7.2	ZNF184
LOC646573	RXRA	MCC
TTC21B	U2AF1L4	IL13RA1
ZNF313	FABP5P7	INHBE
DIAPH2	KIAA0430	ZCCHC4
C9orf10OS	TDRD3	BTBD9
LOC390669	TRPM7	PRSS36
MGC33926	IFITM1	PLOD1
LOC389069	HORMAD1	ASNSD1
SORBS3	MEAF6	CR1
LOC646055	SRP68	KIAA1737
IBRDC3	TFAM	IL12RB1
NXPH1	PLBD1	HIVEP2
FXC1	ZNF394	BARX1
USP9X	PPARA	PLXNA3
FLJ30851	CABYR	PARP2
PLOD3	UTP3	TAF2
C8orf61	PITPNC1	C17orf80
LOC653045	RIMKLBP1	KBTBD2
LOC649527	DPP4	CCDC64
LOC644598	GALK2	IL18R1
ENTPD8	MAP2K6	GAK
TBX3	TXNDC5	IL11RA
C10orf49	MCCC2	MFSD5
LOC650668	PDLIM7	CPLX2
FOXA3	GPATCH2	MAGEA4
LOC389786	PDCL	MAP2K1
LOC133491	UGDH-AS1	ARL11
HEMGN	MAGOHB	PHLDB1
LOC652490	THOC7	OR6C75
PRSS1	GRB2	NCOA6
LOC653495	VNN3	MRPL3
RTCD1	PF4V1	ZNF225
AMZ1	RAVER2	NKX2-2
LOC90835	HMGN3	EPS15
LILRA6	LOC100507634	ADAM3A
C16orf51	METTL2B	HSPB3
SHE	GSTP1	UNKL
LOC653950	HCG4B	MLF1IP
HBII-438B	CCT6P3	KIAA1462
TOR1AIP1	OAZ2	CD97
ZNF518	ATRN	OR7E91P
FLJ44477	SIT1	SLC7A6
NXF2	CCM2	PEG10
LOC402670	PRMT5-AS1	UTP11L
LOC347454	UBE2Q2P1	CAMKK2
LOC647681	PPP1R18	OR56B4
RPS26	ERCC1	PHF16
LOC653424	MOB3C	KIAA1211
MON2	DOM3Z	OR6B3
GPR172A	NECAP2	CSK
PCGF4	ZNF737	ALDH3B1
LOC646302	MYB-AS1	ANXA11
LOC643696	SOCS3	TK2
COPB	ZCRB1	GSPT2
FLJ20152	CHMP1A	ZADH2
HSMPP8	NUMB	MPST
SLC30A10	ZNF20	MLLT4
LOC650329	ASCC3	BLOC1S3
TMEM10	SLC2A3	UBR2
LOC652417	ASB8	LOC439951
OR5D13	ETAA1	SNAP23
ARIH2	EIF3H	SLC6A16
LOC650162	RNU7-7P	HECA
TNFSF5IP1	E2F2	KLF9
NANOG	ZNF790-AS1	PTPRE
OR2M1P	CTB-131B5.2	FN3KRP
TF	SLC25A32	SKIV2L
NEUROG2	IRF2	MAPK13
PLEKHQ1	GLRX3	STK38L
C15orf28	ZNF564	CALCA
PIGC	CARD17	TEC
KLHL3	MRPS34	SLC15A4
LOC652164	NMD3	EDNRB
SNX2	METTL15	LCE2B
LOC653575	ITGB2-AS1	PHF11
MICAL-L2	RPL30	LRP8
HSPA9B	FAM69A	TDP1
LOC653995	DNAJC21	ATP8B4
XAB1	LOC729603	CRYGD
CNO	DSC1	WDFY2
C20orf31	ULK3	RRH
LOC645718	ZNF347	CUL4A
KIAA1787	C6orf214	FAM43B
TMEM34	EEF1B2P1	IFNW1
PPP1R1C	S1PR3	BCL2L13
LOC642636	ZMYM1	DBI
LOC285484	MLEC	ZMYM4
SNAP29	AC084082.3	SPOCD1
LOC440053	SCAI	MARK2
LOC441177	NRGN	ZNF676
LOC652673	ADAM8	RHOT1
LOC441196	MKS1	FBXW8
RGS17	ZNF534	NF2
SPFH2	ASAP1-IT1	NR1I2
LOC440539	LINC00299	PIK3CD
LOC644491	BCCIP	CDC42
LOC646780	PEBP1	FMNL3
CCDC42	KCNMB1	FBXO10
LOC650744	BCKDHB	DCK
LOC652599	LGR6	CHD4
LOC645413	LINC00342	ELOVL4
OR7C2	SIRPAP1	FAS
C1orf37	TLR8	SULT6B1
TJP1	MIIP	IARS2
LOC644574	HP	KIFC1
LOC339782	ACP1	CCDC66
PCF11	YWHAQ	ZNF408
SCAND2	GPX4	GPR4
RAB3GAP1	HMG20A	MBD6
RNU14	IMP4	PSMB1
LOC644168	LOC283710	C7orf25
LOC650251	CYTH1	DIRAS1
MAB21L1	CCR1	ZSWIM5
Septin 3	ILF2	SERPINB5
TPM3	UPF1	TRIP13
DGKD	PPP5C	CMKLR1
NUP62	ERAL1	CREBL2
FLJ10081	LAMP3	HES1
LOC651959	GNAZ	WNT16
LOC648111	CCDC65	SCTR
TXNL5	HCFC1R1	EXOSC2
KRAS	IL18BP	SPATA21
FLJ10159	COMMD1	RTN4R
ALDH16A1	EIF4A3	FOSL1
RGPD5	RNU7-71P	VAMP8
LOC643837	RGS14	IL20
PRL	HPRT1	PSMD14
CACNB2	ZNF880	NHLRC2
NR0B1	FKBP15	ABLIM3
RSBN1	JAZF1	TMEM128
LOC651603	PIGF	NAGK
KIAA1160	AMICA1	TUBGCP6
ASXL1	NOD2	SMARCD2
NOLA3	UCHL5	SLC9A1
LOC642740	PRPS2	RAD54L2
ZNF177	SLCO3A1	TARDBP
PARD6G	ISG20L2	TARBP2
LOC642954	ILK	APBB1
LOC652339	CRTC3	SLC30A5
LOC645743	TBC1D24	ANP32D
OVCH2	AKR7A2	REG1A
ZNF42	YLPM1	ALG5
SLC44A5	AP3B2	CYB5R4
AFG3L1	WBSCR16	RILP
FZD3	CAAP1	POLA2
LOC648226	PRMT5	PHF13
KRTAP12-4	SPHK1	ZNF621
HEAB	LILRA3	TMEM50A
C14orf106	LCP2	YY1AP1
LOC650458	RP11-390F4.10	OSTM1
C6orf51	FLJ30679	FXR2
C10orf91	CEACAM21	SART3
HLA-DPB2	PAF1	SPG7
C4BPB	SUPT16H	EFHD2
FLJ26056	PHF6	L2HGDH
TFDP1	NUBPL	IQCH
FLJ14816	BTBD1	ATP8B1
LOC652800	TUBB	C9orf156
LOC401650	LOC399744	TPM2
HTR3B	BCS1L	ITM2B
MALL	HCLS1	ZNF550
LOC652850	GPSM1	PDIA4
TMEPAI	NOP58	FKBP7
ZXDC	IFNG-AS1	SUPT6H
PPGB	POLR2H	SLC25A4
LOC647344	GNG11	GMIP
LOC653342	TSHZ3	HPCAL4
OR1F1	CLEC4F	PIGW
LOC644624	SLC17A9	FBXO47
SFT2D1	REV1	RPS7
LOC648149	DSP	HPS4
SYBL1	WHAMM	SQSTM1
DIP2A	PMM1	RPUSD4
PGR	KDM6B	RRAGA
MOG	TRBV30	SPIN1
GOLGA2L1	GOLGA8S	GGA3
LOC646812	RP11-242C19.2	ANXA5
KIAA1920	TMX3	C1orf159
LOC285556	RNU7-29P	PAFAH1B1
TPMT	RBM45	CD36
ANXA2P1	CREB3	SOCS6
LOC644823	ZNF32	NCOA5
DACT2	TBL1XR1	TXNL4B
TRAK1	PPIAL4E	ZDHHC23
PRTG	ZNF91	MRPL15
LOC650003	FAM98C	TPD52
RGNEF	SLA	GNAT1
LOC654017	ANO7L1	ZNF600
LOC647657	NRBF2	PSG5
LOC340511	SUSD3	C15orf27
LOC58486	LYRM4	KIAA1279
F25965	LOC100507417	TEX13A
HCG4P6	LTC4S	ZNF440
ARD1A	C15orf54	IFNA5
GNG4	PLEKHG3	MMP9
KLHDC4	GPR125	RRAGB
CCS	ANAPC1P1	TEX261
SUCLG1	ARPC4	PDE6H
FBP2	FAM136A	MS4A1
LOC643409	TRAV6	CD40LG
BTBD4	HDAC8	C6orf25
GRIN2A	PER3	SLC7A9
NAGLU	HIATL1	KISS1
PIB5PA	CCDC171	PPAP2B
PERP	PPFIBP1	ATP5A1
LOC652203	RASA3-IT1	PSMA5
LOC126208	ZNF114	ZNF700
LOC652352	HEATR5B	MTMR6
RNU42A	KCNJ2-AS1	TSN
ABHD1	SNORA65	RFX5
LOC646266	RPL8	ACTR8
LOC644137	HPR	MYO1G
C1orf71	MIR4420	DEFB114
FLJ38717	PPP1R13B	PORCN
HSP90AB6P	CLEC4D	GC
LRRC7	ZNF140	EXOSC3
OR8G2	FGFBP2	ZNF511
NSF	CTSZ	WDR37
FBXL20	ABHD10	TEX14
LOC646429	TOB1	COPS7B
CLSTN3	RNU7-25P	SLC9A4
QSCN6L1	RP5-857K21.4	FBXO24
STIL	RP11-83C7.1	SAE1
LOC653968	SBNO2	TPP1
LOC644830	PEX3	PRDM2
LOC643203	PHLPP1	NIT1
LOC130773	C1QTNF3	PARP14
LOC649940	C5AR1	ANGPTL6
TXNDC12	NDUFS1	DDX42
T	SHKBP1	EPHB2
RESP18	CRBN	RNF17
ZNF499	RP11-65N13.8	MTMR3
LOC339344	PPHLN1	KPNA5
LOC442283	AC133528.2	SUV420H1
LOC390738	RP11-263K19.6	ALOXE3
RUTBC3	ITGB3	RAB40C
FLJ41821	FCN1	FOXC1
LOC643369	LOC399715	KATNA1
RAB10	ODF2	LOC440518
LOC642220	CEACAM5	ASPSCR1
LOC317671	GRK6	DNAH1
NEXN	PDCD5	KIAA1429
C21orf93	SEC16A	PLK2
PRR10	SMAD5	ROBO3
GJE1	ZNRF2P1	TOR1A
C22orf13	LINC00694	MED4
LOC642877	PNO1	FCHSD1
LOC651436	MICU1	ZNF483
CST5	USP46	LOC391322
ARFGEF1	ZNF491	EXOC7
C1orf88	CHI3L1	PRDM15
MGC50722	OTUD1	TAS2R43
CLN8	C14orf64	BAZ1B
LOC652883	ADIPOR1	EGLN2
FLJ10006	RPL27	BNC2
OR4A16	TADA2A	ZNF517
RLN2	LRRC40	ADAM7
LOC647521	ST6GAL1	WRB
psiTPTE22	SEC14L2	MMP17
NIP30	SUZ12P1	BYSL
LOC647048	MRPS7	PTPRO
LOC652267	S100A6	FBXO28
FLJ32569	LPCAT1	WAC
PLAT	RP11-258C19.5	YIPF2
C17orf77	ELP2	OR8G5
LOC285479	CEP85	ST6GALNAC2
C14orf156	RASSF3	C18orf21
ENTH	RP3-370M22.8	COPS3
SELS	GNG2	XPO5
UPK2	DOK3	ROS1
LOC220429	EBNA1BP2	ZNF292
LOC653305	LOC100507568	WNT3
LOC641982	GIMAP7	NR1D2
RPL32	MSRB1	INPP5E
ETAA16	CD14	CLEC4E
DHRS9	PHPT1	AP4M1
FLJ38101	COA5	COG3
LOC387804	CD226	CA11
FLJ11506	ZNF283	CAT
CTSC	ZNF385A	KLHL9
NDUFB8	MYL6B	ARFGAP1
LOC654101	TIFA	PLEKHA8
C10orf22	C12orf45	NUDT3
LOC643968	RHOG	PPM1G
LOC642403	NSA2	UBQLN4
ACF	TUBGCP4	BUB3
LOC649397	NOA1	ABI1
C10orf97	DHODH	DHX32
TXNDC13	RASA3	SAP30BP
LOC649185	AC003991.3	EIF2AK4
ADAMTS15	BIRC3	SENP2
LOC643109	IMPDH1	TM4SF4
SND1	AGAP11	ELP3
PCDHA10	PCBP1	OXSM
CNGA3	FOXO1	CLIC4
LOC646178	INPP4A	ROCK2
MGC10701	ITPKB-IT1	NET1
PURB	FAHD2CP	TRAF3
ASIP	THG1L	KLHL18
LOC652814	CD300E	FIGLA
TITF1	ING1	PIK3R1
LOC642005	NEDD9	OR2Z1
LBX2	ZNF66P	B3GALT6
LOC113179	ZWILCH	PCP4
LOC649702	CYTH4	OR2L3
LOC647797	KHDRBS1	ZMYND11
INPP5A	CLK3	ADAM9
RARSL	MPI	GSTZ1
GCS1	RPS12P23	TXNDC11
LOC286411	METTL1	OR4K15
TARP	LOC100507032	TFB2M
PDZRN4	RPL34	PGC
ANKRD6	CCDC138	RNF5P1
TMEM15	STXBP4	SLC35A5
MYOZ1	IGHD3-10	C10orf115
LOC648963	RNU7-47P	TEX10
C17orf40	APCDD1	ZNF143
LOC645416	GGCT	CPA3
PSCD4	SMARCE1	ACO2
GOSR2	MS4A4A	ELMOD2
WWC2	KIAA0368	PWP1
LOC439992	CSTB	TRIM39
LOC653091	MPZ	PDCD10
FLJ32679	ALMS1	KIAA0319L
PLEKHA9	BDH2	ABTB1
RNF133	CCND3	TMOD2
LOC648394	ZFP36	SLCO4C1
CTAG2	CCDC121	MTAP
LOC654117	RIMBP3	YEATS4
LOC652150	TRAV24	KIAA0922
ITGA2	MIR4519	FAM63B
BPIL3	UFC1	KCNC4
LOC649501	EXOSC5	SNX22
PRAMEF4	RUVBL1	DHX35
LOC650678	DEGS2	IL6
LOC646360	GOLGA6B	YKT6
ADH1B	CCL20	REL
GSTA5	HMGB1P5	TFIP11
CD164L2	AIFM1	SSTR1
LOC400942	ZNF709	DERL1
GCM2	KLF7	ITPR3
FLJ10726	45180	SMARCA5
TRY6	ADTRP	C15orf40
LOC388910	LZTFL1	CAMK2G
CRIM2	NDUFB5	ZNF573
LOC648815	STAT5B	MRPL35
TH1L	DGCR6L	ZNF551
LOC645994	HERC2P7	TICAM1
KIAA0947	FCGR2A	HS1BP3
TP53I3	C11orf1	CHMP6
LOC650392	TNIP3	RNF151
C14orf132	NOL10	ZNF670
RAB2	KLRC2	DHX33
C12orf32	FAM173A	RPS27L
LOC653546	ERCC8	CLDN17
LOC654164	TBC1D30	SLC25A14
LOC646882	RNA5SP104	SMAP1
C6orf145	HAT1	SYNPO2
LOC643519	TUBBP1	CCDC23
LOC647585	DDX52	SULT1E1
LOC650212	BTF3P11	MED8
LOC645078	ARL6IP4	OR8K1
B3GAT2	ITGB3BP	DNAJC14
CRSP9	MRPS18B	EIF2S1
HNRPH1	HERC2P9	PDE3B
HIATL2	LDLR	COL4A5
FGF20	OCIAD1	ARSG
SNFT	ACVR2A	XKRX
LOC653697	UTP20	TBC1D22A
LOC646342	SH3BGRL2	WDR48
SLC25A13	EZH1	TRPC4AP
STEAP3	ARL14EP	SFXN4
LOC644436	EIF5B	HIST3H2BB
LOC653481	ZNF496	JRK
LOC650919	C16orf93	ZNF443
PARVG	PRPF8	RIT1
CDSN	TRMT13	KRT4
HSPA14	ZBTB26	FBXL16
NPNT	POGLUT1	USF1
L3MBTL2	RP11-398A8.3	PPARD
LOC651568	DTX1	DOLPP1
LOC285989	ZNF561	B4GALNT3
LOC51255	MLST8	R3HDM1
LOC344988	ZNF519	SLC25A3
RGAG4	CCDC78	GPR39
SFRS15	FARSB	IFT122
UNC5CL	CREB3L4	ATP5G1
EPN3	LOC100507283	CRMP1
LOC653744	FAM86DP	PQLC3
OR10R2	MBLAC2	CMTM1
LOC647910	S100A12	TUBB6
PRR3	FCAR	ZNF333
AKR1B10	AC005593.2	CXCL2
FLJ13611	HERC2P2	CHST12
MFNG	C12orf42	TMEM126A
LOC643736	URB1	HEATR1
LOC647237	UPB1	PLEKHA4
C17orf54	ENKD1	HMHA1
LOC653316	RIN3	RPL26
RNASE4	UBTF	C19orf35
LOC652034	PPIAL4G	IL5
TBC1D7	CFDP1	DCLRE1A
LAP3	AGER	G3BP2
LEAP-2	SF3B4	PPFIA3
CHPF	FAIM	NOX4
DNAJC13	SLC22A4	RNF121
ZNF354A	CHRM3-AS2	PAFAH2
ATBF1	MX2	RAC1
LOC645835	MFSD11	FANCG
LOC651536	BLVRA	CDKL5
LOC644477	LSM11	MS4A6A
LOC649703	EIF3I	GJB6
PRKACG	C10orf25	OR2M7
DP58	RPL29P2	CDK5RAP3
LOC649019	IMMP2L	ZNF169
TBPL1	MIR92B	TMTC3
LOC653580	AP000704.5	C3orf58
LOC646881	CCDC130	SMARCD3
LOC652435	COPG2	GRPEL2
LOC402176	NGDN	CRYZL1
LOC223075	MAML2	MANBA
C20orf112	MYBBP1A	KHDRBS2
ASAH3L	CARD16	CDC23
C1orf62	PARP1	ZNF500
PRRT2	CEP89	GRIPAP1
KIAA1423	SYNJ1	UBIAD1
LOC651732	TP53BP1	RHOH
LOC650412	TRMT61A	KIAA0247
LOC391555	ZNF585A	DCP1B
USP53	MDH1	PFKM
C16orf61	FAM151B	TUBE1
LOC642527	BCL10	ZNF671
LOC399939	ETFA	GAA
SMC4L1	LOC554223	NOL8
LOC645908	TMEM14C	PPBP
LOC283157	PEX10	USP32
LOC391241	MGC27345	C11orf48
LOC388578	ZNF585B	ZNF576
LOC653388	FAM161A	TPRXL
LOC642698	SELPLG	KPTN
PIGQ	MYO9B	ENC1
LOC651116	DAZAP2	PRKDC
SNRPA1	FAM172BP	TERF2IP
WDSOF1	AC024084.1	GORASP2
C1orf164	LINC00239	KRTAP3-3
FLJ44005	AFMID	CSDE1
LOC651107	ASAP1	HPS5
TAS2R49	ZW10	TPSD1
LOC644636	TTC39B	NFKBIZ
LOC441502	HMGB1P4	CRISP3
ARL6IP5	ZNF302	MRPL42
TARSL1	ERC1	LEO1
AMBP	MIR4489	ELAVL1
LOC387756	MCM3	SCUBE1
LRRC59	NUCB1	TAAR5
ELMO3	LYPD2	SMO
C20orf94	UCK1	AGTPBP1
MGC5352	PSMA6	DAXX
HTR1B	TRIM65	CHKA
LOC348645	GOLGA6D	WNT9A
FLJ39639	SNX29P1	WDR18
LOC650933	TFAP4	DLST
ANKS1B	IGHD3-3	ACAD11
FLRT3	ZNF845	ACBD7
C20orf35	ZNF320	PPAT
PI4KII	IPPK	BLZF1
ZNF498	CA4	CITED4
LOC648735	CSNK1D	ZNRF2
C15orf24	CD300LB	SCARB1
LOC650147	HSP90AB1	ZNF527
LOC388687	SPICE1	ANKRD37
LOC442382	LOC441454	FKBP9L
IBSP	MBTD1	PRKD1
LOC645625	ADAT2	ANAPC5
SP8	TUBA4B	CHRNB1
KRTAP9-5	RP11-342D11.3	ARHGEF11
LOC90580	BIN3	44986
LOC646569	LSM7	PPT1
MGC33407	N6AMT2	POLR3H
MST150	SNORD42A	ST3GAL4
EIF3S10	MEGF8	TAZ
UNQ501	C8orf59	ARAF
SPTA1	DUSP1	ATP5J
LOC650846	BTBD2	IFNAR1
LOC647834	LRRK2	DSPP
LOC388755	EOGT	LCE1C
LOC644361	GZMB	GABARAP
CTDP1	SAP18	THUMPD3
MTNR1B	FXN	MTRF1
SPINLW1	DAPK2	OAF
FLJ31438	PAQR7	PIAS1
LOC643752	RNU7-46P	TXNDC8
LOC441061	ARHGAP26	FAAH
LOC651987	PTCD3	MRAS
GSDM1	TMEM175	NPAS2
RCC1	PDE6B	ATP13A1
STK6	FAM159A	CYBB
LOC649641	PLEKHG2	SCRG1
LOC651353	ZNF257	PHLDB2
C21orf34	CTLA4	SHF
HMGCLL1	CNPPD1	SPN
FAM11B	PLCB1	USP35
LOC651900	DHRS13	GPR52
ANXA4	RUNX3	FAM47A
CPSF1	RWDD2B	DMPK
RHD	ZNF253	ITM2A
NRG3	MRI1	DNAJC7
LOC653458	IFFO1	MAPT
GAB4	MIR1273A	PTTG1IP
C14orf100	CAPNS1	FUCA2
GPR128	XKR8	PTPLB
LOC641849	MAU2	SIRPD
LOC651580	MPG	ZNRF1
WIG1	CD3EAP	TOM1L1
AMAC1	DNPEP	OR2M4
C20orf72	SIN3B	TXNL4A
GBP7	AP001046.5	IVNS1ABP
OR5AR1	TRBV6-7	PTPRN2
TMEM27	KIAA1377	TRIM38
SEC14L3	AMPD3	KIR3DL3
CRSP3	RP11-755B10.3	POPDC2
WNT2	BCL6	DLX3
LOC648608	STX3	NUFIP2
LOC402641	RNU7-38P	GPR135
LOC642965	RWDD4	MFSD3
LOC647941	ZNF319	SLC4A10
THEX1	ARAP3	CRYGB
C13orf23	C20orf96	PIGO
LOC124512	NAPA	HAS2
LOC285500	PRPF6	NUDT1
LOC399888	RGS2	NR2C2
SCG3	SYNE1-AS1	P4HA1
KCNJ12	LEPRE1	CACNA1D
LOC652741	PHF2	MAFF
KIAA1961	RBM23	SSR1
FLJ44006	CYC1	OS9
LOC646168	ARL4C	NRIP2
MGC46336	WDR92	RBM24
LOC653832	MTBP	CKAP5
RAB7B	AGAP9	CAPSL
LOC653280	DAZAP1	KCTD18
ATXN7L2	GLIPR2	OSBPL11
RDH16	ZNF584	ZNF384
RHCE	MSC	GABRR3
C8orf1	TMEM5	STT3A
LOC645032	SPATA5	ST6GALNAC3
NOTCH1	STIM2	LAPTM4B
SBEM	BCL9L	ARRB1
DDX43	RIF1	PCYT1A
REEP2	MIF	GUCA2B
HSP90Af	DHX9	DMTF1
MRLC2	GOLGA6C	USP10
LCN9	METTL21B	TPM4
LOC441097	TRBV25-1	DUSP14
CDC2L2	DGAT1	TTLL5
RUNX1	ZNF605	PLAC8
LOC649905	ZDBF2	SHMT2
LOC647110	TECPR2	DHX29
LOC642564	RP11-723D22.2	PREP
LGR8	HERC2P3	LILRA1
DENND1A	LINC00937	SKIV2L2
LOC652651	CEP170P1	XAGE3
PPM1B	MORF4L2	C19orf25
MRPL9	ZNF607	TM4SF19
LOC652427	BTG2	RP2
LOC652871	DUS4L	ATP6V1C1
CCBL1	ZSCAN26	ZNF138
DEFB4	ZNF197	CNTNAP4
LOC646900	RGS16	LTBR
FAM50A	RP11-297A16.2	CCNI
LOC648951	SIDT2	PRKX
VGLL4	ANKAR	FAM98B
ATXN2	ZFP28	REEP4
LOC653100	ZNF235	UBL4A
LOC643882	RNF13	EPRS
LOC645006	KCTD11	TNPO3
TMIGD	CPQ	FBXO31
RFP	CLUAP1	PTDSS2
JTV1	MIR566	PITPNB
RAB14	TPRKB	DEXI
C15orf43	GZMA	LITAF
TATDN2	RP5-1024G6.2	EMR1
ALDH1L1	STARD3	KIF5C
LOC643227	RNU7-67P	TRPC6
SORBS1	SOX4	FUT9
LOC651285	RNU7-57P	ZNF619
LOC644047	IL18	SV2B
LOC401895	HERC2P4	ABCF3
PLCB4	FBL	COTL1
LOC644045	NSDHL	TTTY20
RNF19	ZNF860	CALR
LOC644359	ZNF43	ATP6V1D
ZNF294	RMND5B	PCDHGA10
KIAA1967	NECAB1	CD300C
LOC646943	CLU	ZNF665
LOC643011	DHX37	TP53I13
KIAA0674	RCN3	FAM49B
MGC52110	RAD9A	RBMS2
LOC644234	C16orf80	TMEM30B
LOC645783	JOSD1	MRPS26
DGKG	RNU7-5P	DNMBP
KLHL1	CLTB	ATP6V0B
THAP6	LRP5	BCYRN1
LOC139363	EVI2B	GDI1
LOC652730	NMRK1	B4GALT7
RNU101A	APOL3	DEFB119
LOC649282	AC062029.1	TMEM40
TMEM84	CNTRL	PLA2G3
GAGE5	RBM47	EML3
ZNF539	KIAA1143	SPATA2
LOC643325	AC009229.5	C3orf14
LOC649518	AP001628.6	ZDHHC19
LOC644887	CTD-2026D20.2	STK36
LOC652231	AGTRAP	ATP1B2
C9orf90	ZC3H15	CCT3
LOC647070	SLAMF6	ZNF513
LOC645464	GPN3	GNPNAT1
ACAD10	KRR1	MYD88
MGC13125	DDX54	CCNL1
LOC285442	XCR1	GPR50
LOC649484	POLD2	BAGE4
SLITRK5	GLRX	GLTP
RUTBC1	GFM2	PDCD11
GLT28D1	SCAMP2	HES3
C1orf21	PGLYRP1	LILRB4
LOC642466	MSH5	CD276
XKR6	RNF166	LTB4R
LOC441127	TRBV4-2	POF1B
LOC647015	URB2	SLC7A13
MYNN	IVD	B3GALT4
RNASE2	45178	CPNE5
FLJ25477	S1PR4	RUSC2
ANKRD38	CBX6	ACTN1
TMEM83	PPIE	RHOU
FLJ25996	TPP2	C1orf65
FZD10	OSGEPL1	STK10
LOC654221	MTMR10	SLC26A5
DEFB103A	FCGRT	RALBP1
MGC15912	RBM15B	CSTF3
LOC442124	MCM4	GART
LOC642497	PATZ1	TUBAL3
DSCAML1	RNU7-45P	ATP5J2
LOC284890	SPATS2	BMP4
LOC647451	POLR2I	SET
DCST2	U2SURP	NFE2L2
LOC652764	UTP15	NDUFA8
FLJ11184	PRIM1	LARS2
LOC146439	EI24	EPX
MPP2	SPRYD3	SRP72
KRTAP13-4	GOLGA6L5	FUNDC1
RUFY1	LINC00266-1	AMD1
LOC651354	TCP11L2	TOMM20
LOC651106	ZNF468	LOC541473
LOC400388	RRP15	HES7
LOC651133	SNRPE	LRRC47
FLJ23049	FAM216A	LRRC42
CXorf42	NLRP6	SI
LOC642344	CD37	CORO1A
LOC651675	TMEM245	PTPN7
PET112L	ZC3H8	KLF3
FLJ16331	GOLGA8CP	ARHGAP27
ET	TLE3	SERBP1
DGKH	EDAR	AMZ2
KSR2	SIDT1	COG6
ATP4A	ZNF467	WISP1
LOC645203	ITGAD	VPS33B
LOC645179	LINC00659	ATAD3A
LOC399947	ZNF559	ARMC1
DTX2	CCDC126	MLYCD
MGC16169	USO1	CNTROB
MGC5509	MFSD7	FDX1
LOC642874	MRPL48	TINAG
SMU1	PVRIG	DNASE1
FLJ46300	PCNT	HSD17B4
CYP8B1	SH2D3C	SNX1
SYT1	HILPDA	ANPEP
SDFR1	API5	MAPK8IP3
LOC388642	LINC00265	FGFR1
LOC649133	LETMD1	RIPK3
[truncated: 10,235 more rows]

## Sheet: Table S4
Table S4. Correlation between OS and the expression levels of multiple CDEGs.
gene	pvalue	HR
DUSP7	2.57e-05	2.43922 (1.6-3.7)
IL12RB1	3.4e-05	2.43369 (1.6-3.7)
PSMA5	4.57e-05	2.34371 (1.6-3.5)
SEPHS2	7.65e-05	2.29405 (1.5-3.5)
PPIF	0.000103185	2.27154 (1.5-3.4)
CD109	0.000113888	2.2384 (1.5-3.4)
FH	0.000142008	2.20974 (1.5-3.3)
CAP1	0.000142149	2.21068 (1.5-3.3)
RPS6KA1	0.000151519	2.19892 (1.5-3.3)
ACTR1A	0.000190027	2.17659 (1.4-3.3)
SEC23B	0.000196653	2.17681 (1.4-3.3)
SLC10A3	0.000225543	2.14819 (1.4-3.2)
HPS6	0.000234704	2.15628 (1.4-3.2)
ELOVL1	0.000239073	2.15194 (1.4-3.2)
IL15	0.000246369	2.14923 (1.4-3.2)
FNDC3B	0.000275495	0.463564 (0.31-0.7)
CSK	0.000326258	2.12359 (1.4-3.2)
GPX1	0.000378445	2.10513 (1.4-3.2)
ELAC1	0.000384684	2.10494 (1.4-3.2)
MTA2	0.000385297	2.09256 (1.4-3.1)
UBL4A	0.000413105	2.0863 (1.4-3.1)
DPP3	0.000418742	2.07374 (1.4-3.1)
NDUFA12	0.000502247	2.05634 (1.4-3.1)
RIPK3	0.000502615	2.06943 (1.4-3.1)
STK10	0.000556601	2.04894 (1.4-3.1)
NDUFA8	0.000576057	2.04466 (1.4-3.1)
ACO2	0.000589207	2.04391 (1.4-3.1)
NIF3L1	0.000604825	2.0442 (1.4-3.1)
POLDIP3	0.000616868	2.0348 (1.4-3.1)
MTCH1	0.0006426	2.02557 (1.4-3)
SLC25A28	0.000668803	2.03727 (1.4-3.1)
ALDOC	0.000690554	2.02661 (1.3-3)
ROBO3	0.000721016	2.04752 (1.4-3.1)
TAP2	0.000721207	2.02003 (1.3-3)
JPH4	0.000775581	2.03315 (1.3-3.1)
PTPN7	0.000783015	2.00278 (1.3-3)
ITPA	0.000800132	2.00224 (1.3-3)
DEF6	0.000806438	2.00305 (1.3-3)
IMP3	0.000817025	1.9959 (1.3-3)
PPCDC	0.00082	2.00202 (1.3-3)
BYSL	0.000842245	1.99623 (1.3-3)
DAXX	0.000857371	1.99902 (1.3-3)
DEDD	0.00087184	2.00041 (1.3-3)
NRCAM	0.000900772	0.503277 (0.34-0.75)
MPO	0.000997815	0.502166 (0.33-0.76)
RFX5	0.00132291	1.95499 (1.3-2.9)
SERPINI2	0.00134336	1.94382 (1.3-2.9)
PRPF4	0.00134926	1.94093 (1.3-2.9)
AK2	0.00137502	1.94206 (1.3-2.9)
TRIM38	0.00139471	1.95209 (1.3-2.9)
CHL1	0.00160336	0.521369 (0.35-0.78)
FDPS	0.00160522	1.91513 (1.3-2.9)
KPTN	0.00161037	1.91092 (1.3-2.9)
EWSR1	0.00166171	1.91724 (1.3-2.9)
STARD7	0.00167702	1.92337 (1.3-2.9)
LRIG3	0.0017699	0.523468 (0.35-0.79)
TRIM41	0.00177654	1.90708 (1.3-2.9)
FADD	0.00183341	1.9041 (1.3-2.9)
PCDH19	0.00189589	0.52343 (0.35-0.79)
OTUD5	0.00197251	1.89502 (1.3-2.8)
PTPN6	0.00200426	1.90381 (1.3-2.9)
ECHDC3	0.00201235	1.90695 (1.3-2.9)
FOXRED1	0.00208323	1.8865 (1.3-2.8)
GRPEL2	0.00209895	1.89374 (1.3-2.8)
EFHD2	0.00227356	1.8842 (1.3-2.8)
ZBTB33	0.00237059	1.88953 (1.3-2.8)
ZNF511	0.00249959	1.86826 (1.2-2.8)
STK25	0.00252776	1.86837 (1.2-2.8)
PRPF19	0.00255417	1.86021 (1.2-2.8)
B3GAT3	0.00256841	1.85793 (1.2-2.8)
CCT3	0.0025748	1.8631 (1.2-2.8)
CNNM1	0.00259035	1.87227 (1.2-2.8)
GBA2	0.00260346	1.85771 (1.2-2.8)
RNF7	0.00264153	1.8609 (1.2-2.8)
SLC25A21	0.00267045	0.536442 (0.36-0.81)
FNDC3A	0.00274274	0.534369 (0.35-0.81)
TREML2	0.00285806	1.85582 (1.2-2.8)
RHBDF2	0.00291388	1.859 (1.2-2.8)
MAP3K1	0.00293768	0.539486 (0.36-0.81)
RPS6KA4	0.00297901	1.84837 (1.2-2.8)
C6orf47	0.00298478	1.84771 (1.2-2.8)
BTBD6	0.00305191	1.83809 (1.2-2.7)
MFSD5	0.00307536	1.84861 (1.2-2.8)
BCAN	0.00312739	1.8512 (1.2-2.8)
TRIM21	0.00317431	1.83651 (1.2-2.8)
LILRA1	0.00319486	1.84684 (1.2-2.8)
C6orf89	0.00320959	1.84534 (1.2-2.8)
ITGAL	0.00348245	1.84151 (1.2-2.8)
TEX261	0.00364803	1.8233 (1.2-2.7)
SNN	0.00367322	1.82761 (1.2-2.7)
TACC3	0.00371039	1.82472 (1.2-2.7)
PSMD14	0.00375903	1.8201 (1.2-2.7)
MLX	0.00377463	1.81982 (1.2-2.7)
FUT7	0.00377673	1.81996 (1.2-2.7)
MYL6	0.00380804	1.816 (1.2-2.7)
CHMP7	0.00393927	1.82027 (1.2-2.7)
TPD52	0.00398093	1.81674 (1.2-2.7)
ETV6	0.00401323	0.549558 (0.37-0.83)
CLCN7	0.00418636	1.80414 (1.2-2.7)
ZNF69	0.00421759	0.552715 (0.37-0.83)
ECE1	0.00425063	1.80796 (1.2-2.7)
PLD1	0.00428993	0.550381 (0.37-0.83)
ZNF707	0.00436963	1.79786 (1.2-2.7)
RNPEP	0.00453381	1.79931 (1.2-2.7)
TK2	0.0048415	1.79202 (1.2-2.7)
ATP13A1	0.00486683	1.79107 (1.2-2.7)
IMMT	0.00499109	1.78566 (1.2-2.7)
MFSD3	0.00501056	1.77912 (1.2-2.7)
MED8	0.00501894	1.78949 (1.2-2.7)
DNAJA3	0.00522563	1.78087 (1.2-2.7)
TINF2	0.00529426	1.77726 (1.2-2.7)
GDI1	0.00530117	1.77433 (1.2-2.7)
BOP1	0.00538201	1.77039 (1.2-2.6)
WDR5	0.00548251	1.771 (1.2-2.7)
GLTP	0.00551509	1.77655 (1.2-2.7)
MYO1G	0.00561421	1.77797 (1.2-2.7)
CFD	0.00581767	0.561459 (0.37-0.85)
ATP6V1E1	0.00597133	1.76074 (1.2-2.6)
CLDN12	0.00597426	0.564973 (0.38-0.85)
NUDT1	0.00608126	1.7616 (1.2-2.6)
ADCY7	0.00620367	1.75559 (1.2-2.6)
FBXW5	0.00625186	1.75807 (1.2-2.6)
SNX11	0.0063528	1.7582 (1.2-2.6)
USF1	0.0064865	1.75118 (1.2-2.6)
ZNF138	0.00660622	0.570744 (0.38-0.86)
PFDN6	0.00676439	1.74988 (1.2-2.6)
GART	0.00681585	1.74333 (1.2-2.6)
TYK2	0.00682652	1.74413 (1.2-2.6)
ZGPAT	0.00687928	1.74247 (1.2-2.6)
PTTG1IP	0.00689691	1.75916 (1.2-2.7)
SYP	0.00694295	1.74633 (1.2-2.6)
RSU1	0.00715551	1.74263 (1.2-2.6)
PAFAH2	0.00717518	0.572839 (0.38-0.86)
MRPL36	0.00721603	1.73552 (1.2-2.6)
COX7B	0.00750286	1.7326 (1.2-2.6)
SLC16A3	0.00750849	1.73387 (1.2-2.6)
LDLRAD2	0.00754092	1.73923 (1.2-2.6)
KIR2DL4	0.00758944	1.73645 (1.2-2.6)
RRAGA	0.00759139	1.73104 (1.2-2.6)
TMEM40	0.007595	1.73932 (1.2-2.6)
NIT1	0.00762782	1.73755 (1.2-2.6)
PTPRN2	0.00774213	1.74203 (1.2-2.6)
ITGB2	0.0077856	1.73485 (1.2-2.6)
DCUN1D2	0.007897	0.577462 (0.39-0.87)
CMTM2	0.00793161	1.73721 (1.2-2.6)
SLC9A6	0.00842666	1.72649 (1.2-2.6)
NDUFS3	0.00856411	1.71306 (1.1-2.6)
TOMM40	0.00861714	1.7152 (1.1-2.6)
HSBP1	0.00866994	1.71468 (1.1-2.6)
ITM2A	0.00867499	0.579427 (0.39-0.87)
ZDHHC5	0.0086774	1.72245 (1.1-2.6)
UBE2N	0.00869128	1.71975 (1.1-2.6)
TICAM1	0.00881497	1.7166 (1.1-2.6)
TM9SF4	0.00908425	1.71315 (1.1-2.6)
PLXNC1	0.00926271	1.72253 (1.1-2.6)
ST3GAL6	0.00941636	0.586219 (0.39-0.88)
CDR2	0.00955409	0.582193 (0.39-0.88)
ZDHHC7	0.00962055	1.71347 (1.1-2.6)
VPS11	0.00962411	1.7101 (1.1-2.6)
FBXL6	0.00967714	1.69958 (1.1-2.5)
FLT3	0.00968233	1.70367 (1.1-2.6)
EML3	0.00998991	1.69636 (1.1-2.5)
PLCXD1	0.0100179	1.69524 (1.1-2.5)
ANXA11	0.0100432	1.70436 (1.1-2.6)
LCP1	0.0101207	1.6991 (1.1-2.5)
MUS81	0.0101758	1.69356 (1.1-2.5)
AGTPBP1	0.0101894	0.589173 (0.39-0.88)
CAMKV	0.0105963	1.6903 (1.1-2.5)
RILP	0.0106634	1.6931 (1.1-2.5)
DBNL	0.0108044	1.68968 (1.1-2.5)
PRSS36	0.010876	1.69666 (1.1-2.5)
PFDN2	0.0109654	1.683 (1.1-2.5)
HCCS	0.010982	1.68874 (1.1-2.5)
PSMB10	0.0111412	1.68773 (1.1-2.5)
COMMD2	0.0111507	1.68976 (1.1-2.5)
PSMB1	0.0114554	1.68054 (1.1-2.5)
AK1	0.0114917	1.6839 (1.1-2.5)
RPLP1	0.0115827	1.67827 (1.1-2.5)
ACSM3	0.0116641	0.592129 (0.39-0.89)
DPH2	0.0123042	1.6711 (1.1-2.5)
CORO1A	0.0124388	1.6736 (1.1-2.5)
REEP4	0.0125877	1.66728 (1.1-2.5)
CYP2E1	0.0126412	0.596275 (0.4-0.9)
LRRN3	0.012675	0.599774 (0.4-0.9)
RPUSD2	0.012687	1.6718 (1.1-2.5)
ALAD	0.0128277	1.66945 (1.1-2.5)
MXD1	0.0128885	0.596592 (0.4-0.9)
SMARCD2	0.0134296	1.66364 (1.1-2.5)
CD53	0.0134396	1.65881 (1.1-2.5)
KCTD5	0.0135562	1.6663 (1.1-2.5)
PHKA1	0.0138848	1.65955 (1.1-2.5)
PSMC3	0.0139035	1.65579 (1.1-2.5)
GOT1	0.0140528	1.65859 (1.1-2.5)
NCF4	0.0142269	1.65551 (1.1-2.5)
SLC22A16	0.0142824	0.600481 (0.4-0.9)
TIMM17B	0.0142972	1.65466 (1.1-2.5)
SLC7A9	0.0146417	0.603858 (0.4-0.91)
IL3RA	0.0148292	1.65082 (1.1-2.5)
TJAP1	0.0149374	1.64638 (1.1-2.5)
SCYL1	0.0149871	1.64393 (1.1-2.5)
PRKD1	0.01528	0.607422 (0.41-0.91)
TNNC2	0.0153979	1.65032 (1.1-2.5)
ZBTB3	0.0154762	1.64933 (1.1-2.5)
ABLIM1	0.0156618	1.64511 (1.1-2.5)
KIF21B	0.0157063	1.64165 (1.1-2.5)
ORMDL2	0.0158945	1.64335 (1.1-2.5)
ALDH1A1	0.0159651	1.64466 (1.1-2.5)
LBR	0.0160327	0.609544 (0.41-0.91)
NCDN	0.0160461	1.63613 (1.1-2.4)
TBC1D12	0.0163343	1.64269 (1.1-2.5)
MRPS10	0.0163411	1.64375 (1.1-2.5)
CARD6	0.0165018	1.6395 (1.1-2.5)
LTB4R	0.0165317	1.64144 (1.1-2.5)
BMP4	0.0167066	0.609123 (0.41-0.91)
EIF2S1	0.0168013	1.63288 (1.1-2.4)
FLAD1	0.0171772	1.63202 (1.1-2.4)
PACSIN1	0.0172673	1.63424 (1.1-2.4)
LRRC42	0.0173504	1.62806 (1.1-2.4)
KLF9	0.0174807	1.63008 (1.1-2.4)
VDAC2	0.0175551	1.62882 (1.1-2.4)
ARHGAP30	0.017605	1.62883 (1.1-2.4)
MBD6	0.0179846	1.62463 (1.1-2.4)
SLC25A4	0.0180058	1.63188 (1.1-2.4)
CD276	0.0180167	1.62782 (1.1-2.4)
EIF2AK4	0.0181123	1.62577 (1.1-2.4)
IFI30	0.018409	1.62646 (1.1-2.4)
SLC39A11	0.0185557	0.612591 (0.41-0.92)
MRPL44	0.0187805	1.62312 (1.1-2.4)
VPS16	0.0187821	1.6203 (1.1-2.4)
ZNF439	0.0188442	0.616111 (0.41-0.92)
TMEM98	0.0188588	0.61714 (0.41-0.92)
HPS5	0.0192343	1.61855 (1.1-2.4)
OXSM	0.0193893	1.61456 (1.1-2.4)
SLC6A16	0.019538	1.61857 (1.1-2.4)
WDR18	0.0195925	1.61253 (1.1-2.4)
ARHGAP27	0.0197267	1.61526 (1.1-2.4)
MANBA	0.0197876	0.618214 (0.41-0.93)
YIF1A	0.0198142	1.61226 (1.1-2.4)
UBIAD1	0.0198253	1.61467 (1.1-2.4)
OPA3	0.0199767	1.61237 (1.1-2.4)
MRPS26	0.0204486	1.6066 (1.1-2.4)
GMIP	0.0204488	1.60917 (1.1-2.4)
TUBGCP2	0.0205014	1.61003 (1.1-2.4)
CSTF2	0.0205182	1.60868 (1.1-2.4)
TMEM87A	0.020659	0.615082 (0.41-0.93)
GSPT2	0.0207299	1.61287 (1.1-2.4)
NUP37	0.0209399	1.60851 (1.1-2.4)
MRPL39	0.0210216	1.6054 (1.1-2.4)
MRPL15	0.0214471	1.60255 (1.1-2.4)
ABI2	0.0215568	0.623906 (0.42-0.93)
MGST2	0.0217363	1.60523 (1.1-2.4)
RDH5	0.0218745	1.6034 (1.1-2.4)
ATAD3A	0.0219539	1.59765 (1.1-2.4)
HK2	0.0219856	0.622251 (0.41-0.93)
TLE2	0.0220287	0.624511 (0.42-0.93)
PLK2	0.0222523	1.60389 (1.1-2.4)
TAS2R43	0.0224039	0.622378 (0.41-0.94)
NAP1L5	0.0224939	1.60731 (1.1-2.4)
ZNF440	0.0224971	0.625511 (0.42-0.94)
POLR2F	0.0227702	1.59285 (1.1-2.4)
STX10	0.0228088	1.59965 (1.1-2.4)
TRIM44	0.0228721	1.60443 (1.1-2.4)
ELF2	0.022919	0.625825 (0.42-0.94)
MGAT1	0.0232177	1.59526 (1.1-2.4)
ENPP5	0.0234939	1.59371 (1.1-2.4)
CYP4F3	0.0235452	0.626229 (0.42-0.94)
ADIPOR2	0.0237277	1.59178 (1.1-2.4)
MTF2	0.0237329	0.627939 (0.42-0.94)
ZNF443	0.0237885	0.624558 (0.42-0.94)
HAS3	0.0237897	0.629331 (0.42-0.94)
MRPL35	0.0239229	1.58834 (1.1-2.4)
FKBP7	0.0242199	0.628483 (0.42-0.94)
HCST	0.0243272	1.58728 (1.1-2.4)
RUSC2	0.0245707	1.58553 (1.1-2.4)
LYPD3	0.0246502	1.59305 (1.1-2.4)
RABGGTA	0.0246725	1.58462 (1.1-2.4)
CD300C	0.0248335	1.58621 (1.1-2.4)
PDE3B	0.024922	0.629915 (0.42-0.94)
C1orf159	0.0251047	1.58196 (1.1-2.4)
MAST3	0.0251976	1.58374 (1.1-2.4)
STK38	0.0252214	0.630948 (0.42-0.94)
RNGTT	0.0254233	1.58491 (1.1-2.4)
SCTR	0.0255222	0.631003 (0.42-0.95)
CSF2RA	0.0256336	1.58143 (1.1-2.4)
UFM1	0.0257784	0.6314 (0.42-0.95)
PHLDA2	0.0257869	1.57888 (1.1-2.4)
MED6	0.025866	0.632305 (0.42-0.95)
GPRASP1	0.0260907	0.633396 (0.42-0.95)
LMNB2	0.0261004	1.57666 (1.1-2.4)
VPS33B	0.0261063	1.5811 (1.1-2.4)
E2F4	0.0262587	1.5764 (1.1-2.4)
METTL7A	0.0264348	1.58283 (1.1-2.4)
ST6GAL2	0.0264516	0.633122 (0.42-0.95)
YIPF3	0.0266592	1.57661 (1.1-2.4)
DEGS1	0.0267279	1.57506 (1.1-2.4)
CD36	0.0270501	1.57843 (1.1-2.4)
ACTR3	0.027442	1.57358 (1.1-2.4)
OPTN	0.0275548	1.57493 (1.1-2.4)
BTN2A2	0.0275623	1.57389 (1.1-2.4)
TBC1D13	0.027773	1.56764 (1.1-2.3)
VCP	0.0280479	1.56847 (1-2.3)
EML2	0.0285545	1.57899 (1-2.4)
TMBIM1	0.0289417	1.5702 (1-2.4)
TUBGCP3	0.0291779	0.63895 (0.43-0.96)
SERPINB1	0.0294139	0.636536 (0.42-0.96)
BCOR	0.0295664	1.56327 (1-2.3)
HOMER3	0.0296453	0.637933 (0.43-0.96)
NGLY1	0.0296817	0.639457 (0.43-0.96)
ARPC2	0.0296951	1.56135 (1-2.3)
DCP1B	0.029727	1.55932 (1-2.3)
SLC25A36	0.0297315	0.639536 (0.43-0.96)
CPT1A	0.0297991	1.56097 (1-2.3)
ESRRA	0.0305918	1.56108 (1-2.3)
NCLN	0.0306813	1.55557 (1-2.3)
ARHGAP9	0.0307683	1.55727 (1-2.3)
CYB5R1	0.0312222	1.5557 (1-2.3)
TSG101	0.0315493	1.55518 (1-2.3)
FBXO34	0.0317833	1.55486 (1-2.3)
TMEM130	0.0319714	0.642277 (0.43-0.96)
PPBP	0.0322444	1.55537 (1-2.3)
IDH3B	0.0323373	1.54885 (1-2.3)
KCNA3	0.0326826	1.55056 (1-2.3)
MUC5B	0.0332199	0.64456 (0.43-0.97)
ARHGEF6	0.0332262	0.645023 (0.43-0.97)
PREX1	0.0332771	1.55232 (1-2.3)
NR3C2	0.0333638	0.646053 (0.43-0.97)
NKX6-2	0.0335523	0.647236 (0.43-0.97)
MBTPS1	0.033667	0.644457 (0.43-0.97)
LRFN4	0.0339678	1.54446 (1-2.3)
BAG3	0.0339926	1.5477 (1-2.3)
PRKCD	0.0340694	1.54681 (1-2.3)
CRYGD	0.0343663	1.54581 (1-2.3)
NUDT5	0.0346113	1.54202 (1-2.3)
CASP6	0.0349315	0.646609 (0.43-0.97)
MS4A6A	0.0353536	1.53997 (1-2.3)
TSHB	0.0355918	1.54122 (1-2.3)
CGREF1	0.035689	1.54087 (1-2.3)
FLII	0.0357726	1.54175 (1-2.3)
TMEM37	0.0361028	0.648634 (0.43-0.97)
ZNF622	0.0361505	1.53551 (1-2.3)
HGS	0.0361788	1.53551 (1-2.3)
NPAS2	0.0366478	0.65181 (0.44-0.97)
GALNT1	0.0369218	0.65079 (0.43-0.97)
ATG3	0.0369982	1.53461 (1-2.3)
CDK5RAP2	0.0371858	0.6487 (0.43-0.97)
BAD	0.0372695	1.5351 (1-2.3)
MAP2K1	0.0375008	1.53153 (1-2.3)
UPF2	0.0377462	1.53192 (1-2.3)
SIAH1	0.0379033	0.652903 (0.44-0.98)
PLA2G4C	0.0379975	1.54512 (1-2.3)
ZNF700	0.0380482	0.652305 (0.44-0.98)
ATG9B	0.0380824	1.53262 (1-2.3)
CTBP1	0.038428	1.52804 (1-2.3)
PARP2	0.0390767	1.52558 (1-2.3)
SLC31A2	0.0392266	0.655559 (0.44-0.98)
HSPA1L	0.039775	1.52586 (1-2.3)
YIPF1	0.0401954	1.52479 (1-2.3)
ACOX2	0.0409129	1.52389 (1-2.3)
ELOVL7	0.0410336	1.52308 (1-2.3)
SHMT2	0.0410534	1.51947 (1-2.3)
LILRB4	0.0413598	1.5212 (1-2.3)
HSPA4	0.0414485	1.51963 (1-2.3)
STARD4	0.0422801	1.51824 (1-2.3)
BRD2	0.0426774	1.51299 (1-2.3)
PPARD	0.0428826	1.51564 (1-2.3)
MON1B	0.0429345	1.51372 (1-2.3)
PITPNM1	0.0430232	1.51355 (1-2.3)
WNT10A	0.0436254	0.659895 (0.44-0.99)
MSN	0.0436888	1.51531 (1-2.3)
SEC61B	0.0439349	1.51146 (1-2.3)
TBC1D10B	0.0441951	1.50951 (1-2.3)
TIMM8B	0.0444148	1.50878 (1-2.3)
B4GALT4	0.0444421	1.50983 (1-2.3)
RBM22	0.0448102	1.50824 (1-2.3)
ELP3	0.0448428	1.5067 (1-2.2)
SHF	0.0449812	0.663134 (0.44-0.99)
LOXL1	0.0450984	1.50662 (1-2.2)
BLOC1S3	0.0452616	1.51184 (1-2.3)
RAB3IL1	0.0454598	0.662029 (0.44-0.99)
STAT6	0.0455678	1.50682 (1-2.3)
RAB35	0.0455696	1.50695 (1-2.3)
HIC2	0.0457727	1.5062 (1-2.3)
ADCK1	0.0458178	1.50545 (1-2.2)
COX10	0.0462821	1.50214 (1-2.2)
TMEM115	0.0463034	1.50389 (1-2.2)
ZNF571	0.0463643	0.665046 (0.45-0.99)
THOC1	0.046421	0.664799 (0.44-0.99)
STX12	0.0464302	1.50525 (1-2.3)
YWHAH	0.0465325	1.50175 (1-2.2)
BUB3	0.0468881	1.50188 (1-2.2)
SCRG1	0.0471489	0.665312 (0.44-0.99)
CPT1B	0.0472435	1.50339 (1-2.2)
COASY	0.0475225	1.50113 (1-2.2)
TAZ	0.0483773	1.49859 (1-2.2)
MRPS23	0.049039	1.49676 (1-2.2)
KLHL2	0.0490944	1.49868 (1-2.2)
IFT20	0.0492177	0.665795 (0.44-1)
GLUD1	0.0493416	1.4963 (1-2.2)
EVL	0.0494009	1.49472 (1-2.2)
IARS2	0.0494337	1.49527 (1-2.2)
NIPSNAP3A	0.0496836	1.49393 (1-2.2)
FBXL19	0.0497551	1.49269 (1-2.2)

## Sheet: Table S5
Table S5. GSEA enrichment analysis results of TCGA-LAML dataset.
Description	setSize	NES	p.adjust	qvalues
KEGG_DNA_REPLICATION	36	-2.09647	0.002391	0.002014
REACTOME_DISEASES_OF_PROGRAMMED_CELL_DEATH	102	-1.52313	0.009739	0.008204
REACTOME_NEURONAL_SYSTEM	410	1.45919	0.000202	0.00017
KEGG_OLFACTORY_TRANSDUCTION	382	1.75896	1.65e-08	1.39e-08
REACTOME_INTERACTION_BETWEEN_L1_AND_ANKYRINS	31	1.76607	0.010651	0.008972
REACTOME_CHEMOKINE_RECEPTORS_BIND_CHEMOKINES	56	1.7808	0.002986	0.002515
REACTOME_DCC_MEDIATED_ATTRACTIVE_SIGNALING	14	1.78976	0.01182	0.009957
KEGG_RIBOSOME	88	-3.24599	1.65e-08	1.39e-08
REACTOME_RESPONSE_OF_EIF2AK4_GCN2_TO_AMINO_ACID_DEFICIENCY	102	-3.18011	1.65e-08	1.39e-08
REACTOME_EUKARYOTIC_TRANSLATION_INITIATION	120	-3.14188	1.65e-08	1.39e-08
REACTOME_NONSENSE_MEDIATED_DECAY_NMD	116	-3.12991	1.65e-08	1.39e-08
WP_CYTOPLASMIC_RIBOSOMAL_PROTEINS	88	-3.1281	1.65e-08	1.39e-08
REACTOME_EUKARYOTIC_TRANSLATION_ELONGATION	93	-3.06342	1.65e-08	1.39e-08
REACTOME_SELENOAMINO_ACID_METABOLISM	118	-3.02975	1.65e-08	1.39e-08
REACTOME_INFLUENZA_INFECTION	157	-3.00443	1.65e-08	1.39e-08
TCGA：The cancer genome atlas.
AML：Acute myeloid leukemia.
GSEA：Gene Set Enrichment Analysis.

## Sheet: Table S6
Table S6. GO enrichment analysis results.
Ontology	ID	Description	GeneRatio	BgRatio	p.adjust	q.value
BP	GO:0016239	positive regulation of macroautophagy	3/21	73/18800	0.020024	0.014039
BP	GO:0061912	selective autophagy	3/21	76/18800	0.020024	0.014039
BP	GO:0043558	regulation of translational initiation in response to stress	2/21	14/18800	0.020024	0.014039
BP	GO:0034620	cellular response to unfolded protein	3/21	98/18800	0.020152	0.014129
BP	GO:0045947	negative regulation of translational initiation	2/21	19/18800	0.020152	0.014129
CC	GO:0005844	polysome	2/21	65/19594	0.048797	0.038853
CC	GO:0001725	stress fiber	2/21	69/19594	0.048797	0.038853
CC	GO:0097517	contractile actin filament bundle	2/21	69/19594	0.048797	0.038853
CC	GO:0042641	actomyosin	2/21	77/19594	0.048797	0.038853
CC	GO:0032432	actin filament bundle	2/21	78/19594	0.048797	0.038853
GO：Gene Ontology.
BP：biological process.
CC：cellular component.

## Sheet: Table S7
Table S7. mRNA-miRNA interaction network nodes.
miRNA		mRNA	miRNA		mRNA
hsa-miR-1297	-	NAP1L5	hsa-miR-4676-3p	-	NAP1L5
hsa-miR-26a-5p	-	NAP1L5	hsa-miR-892c-3p	-	NAP1L5
hsa-miR-26b-5p	-	NAP1L5	hsa-miR-676-5p	-	NAP1L5
hsa-miR-4465	-	NAP1L5	hsa-miR-605-3p	-	NAP1L5
hsa-miR-6515-3p	-	NAP1L5	hsa-miR-124-3p	-	NAP1L5
hsa-miR-23a-3p	-	NAP1L5	hsa-miR-320d	-	NAP1L5
hsa-miR-23c	-	NAP1L5	hsa-miR-4429	-	NAP1L5
hsa-miR-548p	-	NAP1L5	hsa-miR-320c	-	NAP1L5
hsa-miR-23b-3p	-	NAP1L5	hsa-miR-3658	-	NAP1L5
hsa-miR-122b-3p	-	NAP1L5	hsa-miR-4303	-	NAP1L5
hsa-miR-21-3p	-	NAP1L5	hsa-miR-506-3p	-	NAP1L5
hsa-miR-502-3p	-	NAP1L5	hsa-miR-4328	-	NAP1L5
hsa-miR-501-3p	-	NAP1L5	hsa-miR-320a-3p	-	NAP1L5
hsa-miR-302a-5p	-	NAP1L5	hsa-miR-320b	-	NAP1L5
hsa-miR-767-5p	-	NAP1L5	hsa-miR-4487	-	NAP1L5
hsa-miR-4698	-	NAP1L5	hsa-miR-1199-5p	-	NAP1L5
hsa-miR-5572	-	NAP1L5	hsa-miR-4668-3p	-	NAP1L5
hsa-miR-4643	-	NAP1L5	hsa-miR-221-3p	-	NAP1L5
hsa-miR-200c-3p	-	NAP1L5	hsa-miR-629-5p	-	NAP1L5
hsa-miR-429	-	NAP1L5	hsa-miR-1468-3p	-	NAP1L5
hsa-miR-200b-3p	-	NAP1L5	hsa-miR-222-3p	-	NAP1L5
hsa-miR-6751-3p	-	NAP1L5	hsa-miR-302f	-	NAP1L5
hsa-miR-5697	-	NAP1L5	hsa-miR-548e-5p	-	NAP1L5
hsa-miR-452-5p	-	NAP1L5
“miRNA”and“mRNA”represent node；“-”represent edge.

## Sheet: Table S8
Table S8. mRNA-TF interaction network nodes.
TF		mRNA	TF		mRNA
YY1	-	NAP1L5	MAFF	-	NAP1L5
GATA1	-	NAP1L5	TFAP2A	-	NAP1L5
GATA2	-	NAP1L5	TFAP4	-	NAP1L5
TAL1	-	NAP1L5	EP300	-	NAP1L5
CREB1	-	NAP1L5	FOXA1	-	NAP1L5
MAFK	-	NAP1L5	JUND	-	NAP1L5
SPI1	-	NAP1L5	NFE2	-	NAP1L5
FOS	-	NAP1L5	NRF1	-	NAP1L5
RAD21	-	NAP1L5	RELA	-	NAP1L5
CEBPB	-	NAP1L5	SMARCA4	-	NAP1L5
CTCF	-	NAP1L5	T	-	NAP1L5
MITF	-	NAP1L5	TCF12	-	NAP1L5
TEAD4	-	NAP1L5	E2F6	-	NAP1L5
CEBPA	-	NAP1L5	FLI1	-	NAP1L5
ERG	-	NAP1L5	FOSL2	-	NAP1L5
“TF”and“mRNA”represent node；“-”represent edge；
TF：Transcription factors.

## Sheet: Table S9
Table S9. mRNA-RBP interaction network nodes.
RBP		mRNA	RBP		mRNA
ELAVL3	-	NAP1L5	NUDT21	-	NAP1L5
FUS	-	NAP1L5	RBFOX1	-	NAP1L5
IGF2BP2	-	NAP1L5	SRSF7	-	NAP1L5
IGF2BP3	-	NAP1L5	UPF1	-	NAP1L5
MBNL2	-	NAP1L5
“RBP”and“mRNA”represent node；“-”represent edge.
RBP，RNA binding protein.

## Sheet: Table S10
Table S10. Cox analysis of dataset TCGA-LAML
Characteristics	Total(N)	Univariate analysis			Multivariate analysis
		Hazard ratio (95% CI)	P value		Hazard ratio (95% CI)	P value
Gender	139
Female	62	Reference
Male	77	1.024 (0.671 - 1.564)	0.912
Age	139
<= 60	78	Reference			Reference
> 60	61	3.321 (2.156 - 5.116)	< 0.001		3.345 (2.130 - 5.253)	< 0.001
NAP1L5	139
Low	69	Reference			Reference
High	70	1.694 (1.099 - 2.610)	0.017		1.500 (0.960 - 2.344)	0.075
FAB classifications	138
M0	14	Reference			Reference
M1	30	1.104 (0.499 - 2.442)	0.807		1.776 (0.789 - 4.000)	0.165
M2	34	1.055 (0.483 - 2.309)	0.892		1.211 (0.552 - 2.653)	0.633
M3	14	0.299 (0.092 - 0.979)	0.046		0.537 (0.159 - 1.810)	0.316
M4	28	1.175 (0.534 - 2.585)	0.689		1.375 (0.623 - 3.033)	0.43
M5&M6&M7	18	1.953 (0.825 - 4.620)	0.128		2.846 (1.186 - 6.826)	0.019
